# Supplementary material for: Selective silencing of antibiotic-tethered ribosomes as a resistance mechanism against aminoglycosides
Source: Nat Commun. 2025 Oct 29;16:9568. doi: 10.1038/s41467-025-65298-7 (PMC12572303; doi:10.1038/s41467-025-65298-7)
Supplement: Supplementary file 3 — Supplementary Data 1 [file 41467_2025_65298_MOESM3_ESM.xlsx]

## Sheet: aligned fusA mutations
E.coli_Pos	E.coli_aa	E.coli_E1	E.coli_E2	E.coli_E3	E.coli_E4	E.coli_E5	E.coli_E6	E.coli_E7	E.coli_E8	E.coli_E9	E.coli_E10	E.coli_E11	E.coli_E12	E.coli_E13	E.coli_E14	E.coli_E15	E.coli_E16	E.coli_E17	P. aeruginosa (fusA1)_Pos	P. aeruginosa (fusA1)_aa	P. aeruginosa (fusA1)_P1	P. aeruginosa (fusA1)_P2	P. aeruginosa (fusA1)_P3	P. aeruginosa (fusA1)_P4	P. aeruginosa (fusA1)_P5	P. aeruginosa (fusA1)_P6	P. aeruginosa (fusA1)_P7	P. aeruginosa (fusA1)_P8	P. aeruginosa (fusA1)_P9	P. aeruginosa (fusA1)_P10	P. aeruginosa (fusA1)_P11	P. aeruginosa (fusA1)_P12	P. aeruginosa (fusA1)_P13	P. aeruginosa (fusA1)_P14	P. aeruginosa (fusA1)_P15	P. aeruginosa (fusA1)_P16	P. aeruginosa (fusA1)_P17	P. aeruginosa (fusA1)_P18	P. aeruginosa (fusA1)_P19	P. aeruginosa (fusA1)_P20	P. aeruginosa (fusA1)_P21	P. aeruginosa (fusA1)_P22	P. chlororaphis_Pos	P. chlororaphis_aa	P. chlororaphis_PC1	S.Aureus_Pos	S.Aureus_aa	S.Aureus_A1	S.Aureus_A2
Publication		Sulaiman et al., 2020	Porse et al, 2020	Hoeksema et al.,2019	Lazar et al., 2013	Ghaddar et al., 2018	Jahn et al., 2017	Ibacache-Quiroga et al., 2018	Hickman et al., 2017	Hou et al., 1994	Mogre et al., 2014	Oz et al., 2014	Usui et al., 2023	Qi et al., 2023	Callens et al., 2023	Qi et al., 2023	Li et al., 2023	Daruka et al., 2025			Hernando-Amado et al., 2019	Scribner et al., 2020	Greipel et al., 2016	Santi et al., 2021	Feng et al., 2016	Sanz-Garcia et al., 2018	Bollard et al., 2018	Del Barrio-Tofiño et al., 2017	Rees et al., 2019	Jorth et al., 2015	Lopez-Causape et al., 2017	Rodriguez de Evgrafov et al., 2020	Markussen et al., 2014	Lopez-Causape et al., 2018	Ramsay et al., 2021	Laborda et al., 2021	Maunders et al., 2020	Abisado-Duque et al., 2023	Abisado et al., 2019	Wardell et al. 2019	Thacharodi and Lamont, 2023	Marvig et al., 2015			Wang et al., 2015			Rodriguez de Evgrafov et al., 2020	Norström et al., 2007
PMID		31920087	32139686	30975082	24169403	30451932	28553265	29615988	28596757	8282687	25281544	24962091	36928386	38025768	37475751	38617560	36958653	39805953			31228244	32457248	27572404	33563834	27139485	30405685	29133559	28874376	30745381	26299432	28717172	33106260	25227464	29437613	34987489	33960651	32943550	37191503	33837019	31570397	36671353	25401299			25416762			33106260	17923494
type of experiment		In vitro evolution	In vitro evolution	In vitro evolution	In vitro evolution	In vitro evolution	In vitro evolution	In vitro evolution	In vitro evolution	In vitro evolution	In vitro evolution	In vitro evolution	In vitro evolution	In vitro evolution	In vitro evolution	In vitro evolution	In vitro evolution	In vitro evolution			In vitro evolution	In vitro evolution	Clinical isolates	In vitro evolution	In vitro evolution	In vitro evolution	In vitro evolution	Clinical isolates	Clinical isolates	Clinical isolates	Clinical isolates	In vitro evolution	Clinical isolates	Clinical isolates	In vitro evolution	In vitro evolution	In vitro evolution	In vitro evolution	In vitro evolution	In vitro evolution	In vitro evolution	Clinical isolates			Clinical isolates			In vitro evolution	In vitro evolution
AGA		Apr	Gen/Amk	Kan	Tob, Kan	Gen	Amk	Gen	Amk	Kan	Kan	Amk, Tob, Kan	Amk	Kan	Gen	Kan	Kan	Gen			Tob	Tob		Tob	Tob	Tob	Amk					Gen			Tob	Tob	Gen	Tob	Tob	Tob	Tob, Gen, Amk							Gen	Kan
1	M																		1	M																							1	M		1	M
2	A																		2	A																							2	A		2	A
3	R																		3	R																							3	R		3	R
4	T																		4	T																							4	T		4	E
5	T																		5	T																							5	T		5	F
6	P																		6	P																							6	P		6	S
7	I																		7	I																							7	I		7	L
8	A																		8	N																							8	N		8	E
9	R																		9	R																							9	R		9	K
10	Y																		10	Y																							10	Y		10	T
11	R																		11	R																							11	R		11	R
12	N																		12	N				N12S_evo																			12	N		12	N
13	I																		13	I																							13	I		13	I
14	G																		14	G																							14	G		14	G
15	I																		15	I																							15	I		15	I
16	S																		16	C																							16	V		16	M
17	A																		17	A																							17	A		17	A
18	H																		18	H																							18	H		18	H
19	I																		19	V																							19	V		19	I
20	D																		20	D																							20	D		20	D
21	A																		21	A																		A21T_evo	A21T_evo	A21V_evo			21	A		21	A
22	G																		22	G																							22	G		22	G
23	K																		23	K																							23	K		23	K
24	T																		24	T																							24	T		24	T
25	T																		25	T																							25	T		25	T
26	T																		26	T																							26	T		26	T
27	T																		27	T																							27	T		27	T
28	E																		28	E																							28	E		28	E
29	R																		29	R																							29	R		29	R
30	I																		30	V																							30	V		30	I
31	L																		31	L																							31	L		31	L
32	F																		32	F																							32	F		32	Y
33	Y																		33	Y																							33	Y		33	Y
34	T																		34	T																							34	T		34	T
35	G																		35	G																							35	G		35	G
36	V																		36	V																							36	K		36	R
37	N																		37	N																							37	S		37	I
38	H																		38	H																							38	H		38	H
39	K																		39	K																							39	K		39	K
40	I																		40	L			L40Q_cli				L40Q_cli																40	M		40	I
41	G																		41	G																							41	G		41	G
42	E																		42	E																							42	E		42	E
43	V																		43	V																							43	V		43	T
44	H																		44	H																							44	H		44	H
45	D																		45	D																							45	D		45	E
46	G																		46	G																							46	G		46	G
47	A																		47	A																							47	A		47	A
48	A																		48	A																							48	A		48	S
49	T																		49	T																						T49I_cli	49	T		49	Q
50	M																		50	T																							50	T		50	M
51	D																		51	D																							51	D		51	D
52	W																		52	W																							52	W		52	W
53	M																		53	M																							53	M		53	M
54	E																		54	V																							54	V		54	E
55	Q																		55	Q																							55	Q		55	Q
56	E																		56	E																							56	E		56	E
57	Q																		57	Q																							57	Q		57	Q
58	E																		58	E																							58	E		58	D
430	R															R59C_evo			59	R				R59H_evo																			59	R		59	R
60	G													G60C_evo					60	G			G60S_cli, G60V_cli	G60C_evo																		G60R_cli	60	G		60	G
61	I													I61M_evo					61	I														I61M_evo									61	I		61	I
62	T								T62N_evo										62	T																							62	T		62	T
63	I																		63	I																							63	I		63	I
64	T																		64	T																							64	T		64	T
65	S																		65	S																							65	S		65	S
66	A																		66	A																							66	A		66	A
67	A																		67	A																							67	A		67	A
68	T																		68	V																							68	I		68	T
69	T																		69	T																							69	T		69	T
70	A																		70	T																							70	A		70	A
71	F																		71	F																							71	F		71	A
72	W																		72	W																							72	W		72	W
73	S																		73	K																							73	K		73	E
74	G																		74	G																							74	G		74	G
75	M																		75	S																							75	S
76	A																		76	R																							76	E
77	K																		77	G																							77	K
78	Q																		78	Q																							78	Q
79	Y																		79	Y																							79	Y
80	E																		80	D																							80	P
																																											81	H
81	P																		81	N																							82	E
82	H																		82	Y																							83	H		75	H
83	R																		83	R																							84	R		76	R
84	I																		84	V																							85	F		77	V
85	N																		85	N																							86	N		78	N
86	I																		86	V																							87	V		79	I
87	I																		87	I																							88	I		80	I
88	D																		88	D																							89	D		81	D
89	T																		89	T																							90	T		82	T
90	P																		90	P																							91	P		83	P
91	G																		91	G																							92	G		84	G
92	H																		92	H																							93	H		85	H
93	V																		93	V			V93I_cli, V93A_cli				V93A_cli		V93A_cli		V93A_cli												94	V		86	V
94	D																		94	D																							95	D		87	D
95	F																		95	F																							96	F		88	F
96	T																		96	T			T96A_cli																				97	T		89	T
97	I																		97	I																							98	I		90	V
98	E																		98	E																							99	E		91	E
99	V																		99	V																							100	V		92	V
100	E																		100	E			E100G_cli	E100A_evo										E100G_evo						E100G_evo			101	E		93	E
101	R																		101	R																							102	R		94	R
102	S																		102	S																							103	S		95	S
103	M																		103	L																							104	L		96	L
104	R																		104	R			R104C_cli																				105	R		97	R
105	V																		105	V																							106	V		98	V
106	L																		106	L																							107	L		99	L
107	D																		107	D																							108	D		100	D
108	G																		108	G																							109	G		101	G
109	A																		109	A																							110	A		102	A
110	V																		110	V																							111	V		103	V
111	M																		111	V																							112	V		104	T
112	V																		112	V																							113	V		105	V
113	Y																		113	F																							114	F		106	L
114	C																		114	C																							115	C		107	D
115	A																		115	G																							116	G		108	A
116	V																		116	T									T116A_cli														117	T		109	Q
117	G				G117C_evo							G117C_evo		G117C_evo					117	S																							118	S		110	S
118	G																		118	G			G118S_cli				G118S_cli						G118S_cli										119	G		111	G
119	V																		119	V								V119A_cli															120	V		112	V
120	Q																		120	E																							121	E		113	E
121	P													P121R_evo		R121R_evo			121	P																							122	P		114	P		P114H_evo
122	Q																		122	Q																							123	Q		115	Q		Q115L_evo
123	S																		123	S																							124	S		116	T
124	E																		124	E																							125	E		117	E
125	T																		125	T																							126	T		118	T
126	V																		126	V																							127	V		119	V
127	W																		127	W																							128	W		120	W
128	R																		128	R																							129	R		121	R
129	Q													Q129K_evo					129	Q		Q129H_evo		Q129A_evo																			130	Q		122	Q
130	A																		130	A																							131	A		123	A
131	N																		131	N																							132	N		124	T
132	K																		132	K																							133	K		125	T
133	Y																		133	Y																							134	Y		126	Y
134	K																		134	G																							135	G		127	G
135	V																		135	V																							136	V		128	V
136	P																		136	P			P136A_cli																				137	P		129	P
137	R																		137	R																							138	R		130	R
138	I																		138	I																							139	L		131	I
139	A																		139	V																							140	V		132	V
140	F																		140	Y																							141	Y		133	F
141	V																		141	V																							142	V		134	V
142	N																		142	N																							143	N		135	N
143	K																		143	K																							144	K		136	K
144	M																		144	M																							145	M		137	M
145	D																		145	D																							146	D		138	D
146	R													R146H_evo, R146S_evo		R146C_evo			146	R																							147	R		139	K
147	M																		147	Q																							148	A		140	L
148	G																		148	G																							149	G		141	G
149	A																		149	A																							150	A		142	A
150	N																		150	N																							151	N		143	N
151	F																		151	F																							152	F		144	F
152	L																		152	L																							153	L		145	E
153	K																		153	R																							154	R		146	Y
154	V																		154	V																							155	V		147	S
155	V																		155	V																							156	I		148	V
156	N																		156	E																							157	G		149	S
157	Q																		157	Q																							158	Q		150	T
158	I																		158	I																							159	I		151	L
159	K																		159	K																							160	K		152	H
160	T																		160	K																							161	Q		153	D
161	R																		161	R																							162	R		154	R
162	L																		162	L																							163	L		155	L
163	G																		163	G																							164	G		156	Q
164	A																		164	H																							165	H		157	A
165	N																		165	T																							166	T		158	N
166	P																		166	P																							167	P		159	A
167	V																		167	V																							168	V		160	A
168	P																		168	P																							169	P		161	P
169	L																		169	V																							170	I		162	I
170	Q																		170	Q																							171	Q		163	Q
171	L																		171	L																							172	L		164	L
172	A																		172	A																							173	A		165	P
173	I																		173	I																							174	I		166	I
174	G																		174	G																							175	G		167	G
175	A																		175	A																							176	S		168	A
176	E																		176	E																							177	E		169	E
177	E																		177	E																							178	D		170	D
178	H																		178	N																							179	N		171	E
179	F																		179	F																							180	F		172	F
180	T																		180	V																							181	Q		173	E
181	G				G181C_evo														181	G			G181D_cli																				182	G		174	A
182	V																		182	Q			Q182R_cli																				183	Q		175	I
183	V																		183	V			V183I_cli, V183A_cli																				184	I		176	I
184	D																		184	D			D184N_cli, D184G_cli																				185	D		177	D
185	L																		185	L			L185P_cli																				186	L		178	L
186	V																		186	I			I186V_cli				I186V_cli		I186V_cli														187	I		179	V
187	K																		187	K														K187R_cli									188	N		180	E
188	M																		188	M																							189	M		181	M
189	K																		189	K																							190	Q		182	K
190	A																		190	A																							191	A		183	C
191	I																		191	I																							192	V		184	F
192	N																		192	Y																							193	Y		185	K
193	W																		193	W																							194	W		186	Y
194	N																		194	N																							195	N		187	T
195	D																		195	D																							196	D		188	N
196	A																		196	D																							197	S
197	D																		197	D																							198	D		189	D
198	Q																		198	K																							199	K		190	L
199	G																		199	G																							200	G		191	G
200	V																		200	M																							201	M		192	T
201	T																		201	T																							202	V		193	E
202	F																		202	Y										Y202C_cli													203	P		194	I
203	E																		203	R																							204	V		195	E
204	Y																		204	E																							205	R		196	E
205	E																		205	E																							206	K		197	I
206	D																		206	E																							207	D		198	E
207	I																		207	I																							208	I		199	I
208	P																		208	P																							209	P		200	P
209	A																		209	A																							210	A		201	E
210	D																		210	E																							211	E		202	D
211	M																		211	L																							212	L		203	H
212	V																		212	K																							213	L		204	L
213	E																		213	D																							214	E		205	D
214	L																		214	L																							215	E		206	R
215	A																		215	A																							216	A		207	A
216	N																		216	E																							217	E		208	E
217	E																		217	E																							218	Q		209	E
218	W																		218	W																							219	W		210	A
219	H																		219	R																							220	R		211	R
220	Q																		220	S																							221	S		212	A
221	N																		221	S																							222	N		213	S
222	L																		222	M																							223	M		214	L
223	I																		223	V																							224	V		215	I
224	E																		224	E																							225	E		216	E
225	S																		225	A																							226	A		217	A
226	A																		226	A																							227	A		218	V
227	A																		227	A																							228	A		219	A
228	E																		228	E																							229	E		220	E
229	A																		229	A																							230	A		221	T
230	S																		230	N																							231	N		222	S
231	E																		231	E																							232	E		223	D
232	E								E232A_evo										232	E																							233	E		224	E
233	L								L233M_evo										233	L																							234	L		225	L
234	M																		234	M																							235	M		226	M
235	E								E235A_evo										235	N																							236	N		227	E
236	K								K236T_evo										236	K																							237	K		228	K
237	Y				Y237S_evo														237	Y																							238	Y		229	Y
238	L																		238	L																							239	L		230	L
239	G																		239	E																							240	E		231	G
240	G																		240	E																							241	G		232	D
241	E								E241D_evo										241	G																							242	E		233	E
242	E																		242	E																							243	E		234	E
243	L																		243	L																							244	L		235	I
244	T								T244N_evo										244	S																							245	T		236	S
245	E								E245A_evo										245	E																							246	I		237	V
246	A																		246	A			A246V_cli																				247	E		238	S
247	E																		247	E																							248	E		239	E
248	I																		248	I																							249	I		240	L
249	K																		249	K																							250	K		241	K
250	G																		250	E																							251	A		242	E
251	A																		251	G																							252	A		243	A
252	L																		252	L																							253	L		244	I
253	R																		253	R																							254	R		245	R
254	Q																		254	L																							255	Q		246	Q
255	R																		255	R																							256	R		247	A
256	V																		256	T																							257	T		248	T
257	L																		257	L																							258	I		249	T
258	N																		258	A																							259	A		250	N
259	N																		259	C																							260	G		251	V
260	E																		260	E																							261	E		252	E
261	I																		261	I																							262	I		253	F
262	I								I262L_evo										262	V			V262A_cli																				263	V		254	Y
263	L																		263	P																							264	L		255	P
264	V																		264	A																							265	A		256	V
265	T																		265	V																							266	V		257	L
266	C																		266	C																							267	C		258	C
267	G																		267	G																							268	G		259	G
268	S																		268	S																							269	S		260	T
269	A																		269	S																							270	S		261	A
270	F																		270	F																							271	F		262	F
271	K																		271	K																							272	K		263	K
272	N																		272	N			N272S_cli																				273	N		264	N
273	K								K273N_evo										273	K																							274	K		265	K
274	G								G274V_evo										274	G																							275	G		266	G
275	V																		275	V																							276	V		267	V
276	Q																		276	P																							277	P		268	Q
277	A																		277	L																							278	L		269	L
278	M																		278	V																							279	V		270	M
279	L																		279	L																							280	L		271	L
280	D								D280Y_evo										280	D			D280N_cli																				281	D		272	D
281	A																		281	A																							282	A		273	A
282	V																		282	V																							283	V		274	V
283	I																		283	I																							284	I		275	I
284	D																		284	D																							285	D		276	D
285	Y																		285	Y																							286	F		277	Y
286	L																		286	L																							287	L		278	L
287	P																		287	P																							288	P		279	P
288	S																		288	A																							289	A		280	S
289	P																		289	P																							290	P		281	P
290	V																		290	T																							291	T		282	L
291	D																		291	E																							292	D		283	D
292	V																		292	I																							293	I		284	V
293	P																		293	P																							294	P		285	K
294	A																		294	A																							295	A		286	P
295	I								I295L_evo										295	I																							296	I		287	I
296	N								N296T_evo										296	K																							297	K		288	I
297	G																		297	G																							298	G		289	G
298	I																		298	V																							299	S		290	H
299	L																		299	S																							300	N		291	R
300	D																		300	P																							301	P		292	A
301	D																		301	D																							302	D		293	S
302	G																		302	D			D302E_cli																				303	N		294	N
303	K								K303N_evo, K303T_evo										303	E																							304	E		295	P
304	D								D304A_evo										304	T																							305	E		296	E
305	T																		305	V																							306	E		297	E
306	P																		306	E			E306D_cli																				307	E		298	E
307	A																		307	D																							308	M		299	V
308	E								E308D_evo										308	E																							309	E		300	I
309	R																		309	R																							310	R		301	A
310	H																		310	H																							311	H		302	K
311	A																		311	A																							312	A		303	A
312	S								S312R_evo										312	D																							313	S		304	D
313	D																		313	D																							314	D		305	D
314	D																		314	N																							315	D		306	S
315	E																		315	E																							316	E		307	A
316	P																		316	P																							317	P		308	E
317	F																		317	F			F317L_cli																				318	F		309	F
318	S																		318	S																							319	A		310	A
319	A																		319	S																							320	A		311	A
320	L																		320	L																							321	L		312	L
321	A																		321	A																							322	A		313	A
322	F																		322	F																							323	F		314	F
323	K																		323	K																							324	K		315	K
324	I																		324	I																							325	I		316	V
325	A																		325	A																							326	A		317	M
326	T																		326	T																							327	T		318	T
327	D																		327	D				D327G_evo																	D327S_evo		328	D		319	D
328	P																		328	P																							329	P		320	P
329	F																		329	F																							330	F		321	Y
330	V																		330	V																							331	V		322	V
331	G																		331	G																							332	G		323	G
332	N																		332	T																							333	T		324	K
333	L																		333	L																							334	L		325	L
334	T																		334	T																							335	T		326	T
335	F																		335	F			F335L_cli																				336	F		327	F
336	F																		336	A																							337	V		328	F
337	R																		337	R																							338	R		329	R
338	V																		338	V																							339	V		330	V
339	Y																		339	Y																							340	Y		331	Y
340	S																		340	S																							341	S		332	S
341	G																		341	G																							342	G		333	G
342	V																		342	V																							343	V		334	T
343	V																		343	L																							344	L		335	M
344	N																		344	S																							345	A		336	T
345	S																		345	S																							346	S		337	S
346	G																		346	G																							347	G		338	G
347	D																		347	D																							348	D		339	S
348	T																		348	S																							349	G		340	Y
349	V																		349	V																							350	V		341	V
350	L																		350	L																							351	I		342	K
351	N																		351	N			N251S_cli																				352	N		343	N
352	S																		352	S																							353	S		344	S
353	V																		353	V																							354	V		345	T
354	K																		354	K																							355	K		346	K
355	A																		355	G																							356	G		347	G
356	A																		356	K																							357	K		348	K
357	R																		357	K																							358	K		349	R
358	E																		358	E																							359	E		350	E
359	R																		359	R																							360	R		351	R
360	F																		360	V																							361	V		352	V
361	G																		361	G																							362	G		353	G
362	R																		362	R																							363	R		354	R
363	I																		363	M																							364	M		355	L
364	V																		364	V																							365	V		356	L
365	Q																		365	Q			Q365H_cli																				366	Q		357	Q
366	M																		366	M																							367	M		358	M
367	H																		367	H																							368	H		359	H
368	A																		368	A																							369	A		360	A
369	N																		369	N										N369S_cli													370	N		361	N
370	K																		370	Q																							371	A		362	S
371	R											R371L_evo							371	R							R371C_evo																372	R		363	R
372	E																		372	E																							373	E		364	Q
373	E																		373	E																							374	E		365	E
374	I																		374	I																							375	I		366	I
375	K																		375	K																							376	K		367	D
376	E																		376	E																							377	E		368	T
377	V																		377	V																							378	V		369	V
378	R																		378	R																							379	R		370	Y
379	A																		379	A																							380	A		371	S
380	G																		380	G																							381	G		372	G
381	D																		381	D																							382	D		373	D
382	I																		382	I																							383	I		374	I
383	A																		383	A																							384	A		375	A
384	A																		384	A																							385	A		376	A
385	A																		385	L																							386	L		377	A
386	I																		386	I																							387	I		378	V
387	G																		387	G			G387D_cli																				388	G		379	G
388	L																		388	M																							389	M		380	L
389	K																		389	K			K389E_cli																				390	K		381	K
390	D																		390	D																							391	D		382	D
391	V																		391	V																						V391A_cli	392	V		383	T
392	T																		392	T																							393	T		384	G
393	T			T393I_evo										T393I_evo		T393I_evo			393	T																							394	T		385	T
394	G																		394	G																							395	G		386	G
395	D																		395	D																							396	E		387	D
396	T																		396	T																							397	T		388	T
397	L																		397	L																							398	L		389	L
398	C																		398	C																							399	C		390	C
399	D																		399	S																							400	N		391	G
400	P																		400	I																							401	A		392	E
401	D																		401	E								E401D_cli															402	D		393	K
402	A																		402	K																							403	K		394	N
403	P																		403	P																							404	P		395	D
404	I																		404	I																							405	I		396	I
405	I																		405	I																							406	I		397	I
406	L																		406	L																							407	L		398	L
407	E																		407	E																							408	V		399	E
408	R																		408	R																							409	R		400	S
409	M																		409	M																							410	M		401	M
410	E																		410	D																							411	D		402	E
411	F																		411	F																							412	F		403	F
412	P																		412	P																							413	P		404	P
413	E																		413	E																							414	E		405	E
414	P																		414	P																							415	P		406	P
415	V																		415	V				V415I_evo																			416	V		407	V	V407I_evo
416	I																		416	I																							417	I		408	I
417	S																		417	S																							418	S		409	H
418	I																		418	V																							419	V		410	L
419	A																		419	A																							420	A		411	S
420	V																		420	V																							421	V		412	V
421	E																		421	E																							422	E		413	E
422	P																		422	P																							423	P		414	P
423	K																		423	K																							424	K		415	K
424	T																		424	T									T424A_cli														425	T		416	S
425	K																		425	K																							426	K		417	K
426	A																		426	A																							427	D		418	A
427	D																		427	D																							428	D		419	D
428	Q																		428	Q																							429	Q		420	Q
429	E																		429	E																							430	E		421	D
430	K																		430	K			K430E_cli					K430E_cli			K430E_cli												431	K		422	K
431	M				M431K_evo														431	M																							432	M		423	M
432	G																		432	G																							433	G		424	T
433	L																		433	I																							434	I		425	Q
434	A																		434	A																							435	A		426	A
435	L																		435	L																							436	L		427	L
436	G																		436	G																							437	G		428	V
437	R																		437	K																							438	K		429	K
438	L																		438	L																							439	L		430	L
439	A																		439	A			A439T_cli																				440	A		431	Q
440	K																		440	Q																							441	Q		432	E
441	E																		441	E																							442	E		433	E
442	D																		442	D				D442N_evo																			443	D		434	D		D434N_evo
443	P																		443	P																	P443L_evo						444	P		435	P
444	S																		444	S																							445	S		436	T		T436I_evo
445	F								F445V_evo										445	F																							446	F		437	F
446	R																		446	R																							447	R		438	H		H438N_evo
447	V																		447	V																							448	V		439	A
448	W								W448R_evo										448	K																							449	K		440	H
449	T																		449	T																							450	T		441	T
450	D																		450	D																							451	D		442	D
451	E																		451	E																							452	E		443	E
452	E																		452	E																							453	E		444	E
453	S																		453	S																							454	T		445	T
454	N																		454	G																							455	G		446	G
455	Q																		455	Q				Q455R_evo																Q455R_evo			456	Q		447	Q
456	T																		456	T		T456A_evo	T456A_cli	T456A_evo			T456A_evo		T456A_cli	T456A_cli				T456A_cli									457	T		448	V
457	I																		457	I																							458	I		449	I
458	I																		458	I																							459	I		450	I
459	A																		459	S																							460	S		451	G
460	G																		460	G									G460S_cli														461	G		452	G	G452V_evo
461	M																		461	M			M461V_cli	M461V_evo											M461V_evo								462	M		453	M
462	G																		462	G																							463	G		454	G
463	E																		463	E																							464	E		455	E
464	L																		464	L			L464M_cli	L464V_evo																			465	L		456	L
465	H																		465	H																							466	H		457	H
466	L																		466	L																							467	L		458	L
467	D																		467	D													D467G_cli										468	D		459	D
468	I																		468	I																							469	I		460	I
469	I																		469	I																							470	L		461	L
470	V								V470G_evo										470	V																							471	V		462	V
471	D																		471	D																							472	D		463	D
472	R																		472	R																							473	R		464	R		R464C_evo
473	M																		473	M																							474	M		465	M
474	K																		474	K																							475	R		466	K
475	R																		475	R																							476	R		467	K
476	E																		476	E																							477	E		468	E
477	F																		477	F																							478	F		469	F
478	N																		478	G																							479	N		470	N
479	V								V479G_evo										479	V																							480	V		471	V
480	E																		480	E																							481	E		472	E
481	A																		481	A			A481V_cli						A481V_cli														482	A		473	C
482	N																		482	N											N482S_cli												483	N		474	N
483	V																		483	I																							484	I		475	V
484	G																		484	G			G484R_cli																				485	G		476	G
485	K																		485	K																							486	K		477	A
486	P																		486	P			P486L_cli																				487	P		478	P
487	Q																		487	Q																							488	Q		479	M
488	V																		488	V			V488I_cli																				489	V		480	V
489	A																		489	A				A489V_evo																			490	S		481	S
490	Y																		490	Y																							491	Y		482	Y
491	R												R491C_evo						491	R																							492	R		483	R
492	E												E492Q_evo						492	E																							493	E		484	E
493	T																		493	T																							494	R		485	T
494	I																		494	I																							495	I		486	F
495	R																		495	T																							496	T		487	K
496	Q									Q496P_evo									496	K																							497	K		488	S
497	K																		497	D																										489	S
498	V																		498	N																							498	S
499	T																		499	V																							499	C		490	A
500	D																		500	E																							500	E		491	Q
501	V																		501	I																							501	I		492	V
502	E																		502	E																							502	E		493	Q
503	G									G502D_evo									503	G																							503	G		494	G
504	K																		504	K			K504E_cli						K504E_cli	K504E_cli	K504E_cli												504	K		495	K
505	H																		505	F																							505	F		496	F
506	A																		506	V																							506	V		497	S
507	K																		507	R																							507	R		498	R
508	Q																		508	Q																							508	Q		499	Q
509	S																		509	S																							509	S		500	S
510	G																		510	G																							510	G		501	G
511	G																		511	G																							511	G		502	G
512	R																		512	R																							512	R		503	R
513	G																		513	G																							513	G		504	G
514	Q																		514	Q																							514	Q		505	Q
515	Y																	Y515L_evo	515	F																							515	F		506	Y
516	G																		516	G			G516S_cli									G516S_evo											516	G		507	G
517	H				H517N_evo														517	H	H517R_evo																						517	H		508	D
518	V																		518	C																							518	C		509	V
519	V																		519	W																							519	W		510	H
520	I																		520	I																							520	I		511	I
521	D																		521	R																							521	R		512	E
522	M																		522	F																							522	F		513	F
523	Y																		523	S																							523	A		514	T
524	P																		524	A																							524	P		515	P
525	L																		525	A																							525	A		516	N
526	E																		526	D																							526	D		517	E
527	P																		527	V																							527	E		518	T
528	G																		528	D																							528	G		519	G
529	S																		529	E
530	N																		530	K
																			531	G
																			532	N
																			533	I
531	P																		534	T																							529	Q
532	K																		535	E																							530	E		520	A
533	G																		536	G																							531	G		521	G
534	Y																		537	L																							532	L		522	F
535	E																		538	V																							533	Q		523	E
536	F																		539	F																							534	F		524	F
537	I																		540	E																							535	L		525	E
538	N																		541	N																							536	N		526	N
539	D																		542	E																							537	E		527	A
540	I																		543	V																							538	V		528	I
541	K																		544	V																							539	V		529	V
542	G																		545	G						G545D_evo																	540	G		530	G
543	G																		546	G																							541	G		531	G
544	V																		547	V																							542	V		532	V
545	I											I545T_evo	I545T_evo					I545T_evo	548	V									V548I_cli														543	V		533	V
546	P																		549	P																							544	P		534	P
547	G																		550	K																							545	K		535	R
548	E																		551	E																							546	E		536	E
549	Y												Y549N_evo						552	Y	Y552C_evo		Y552C_cli	Y552C_evo				Y552C_cli	Y552C_cli	Y552C_cli	Y552C_cli			Y552C_cli									547	Y		537	Y
550	I																		553	I																							548	I		538	I
551	P																		554	P									P554L_cli		P554L_cli												549	P		539	P
552	A																		555	A							A555E_cli																550	A		540	S
553	V																		556	I																							551	I		541	V
554	D																		557	Q																							552	Q		542	E
555	K																		558	K																							553	K		543	A
556	G				G556C_evo														559	G																							554	G		544	G
557	I																		560	I																							555	I		545	L
558	Q																		561	E																							556	E		546	K
559	E																		562	E																							557	E		547	D
560	Q																		563	Q		Q563L_evo																					558	Q		548	A
561	L																		564	M																							559	M		549	M
562	K																		565	K									K565Q_cli														560	K		550	E
563	A																		566	N			N566K_cli																				561	N		551	N
564	G																		567	G																							562	G		552	G
565	P																	P565L_evo	568	V																							563	V		553	V
566	L												L566P_evo						569	V																							564	V		554	L
567	A																		570	A																							565	A		555	A
568	G																		571	G																							566	G		556	G
569	Y																		572	Y																							567	Y		557	Y
570	P																		573	P																						P573L_cli	568	P		558	P
571	V																		574	L																							569	L		559	L
572	V																		575	I																							570	I		560	I
573	D																	D573Y_evo	576	G																							571	G		561	D
574	M																		577	L																							572	L		562	V
575	G																		578	K																							573	K		563	K
576	I																		579	A																							574	A		564	A
577	R																		580	T																							575	T		565	K
578	L																		581	V																							576	V		566	L
579	H																		582	F																							577	F		567	Y
580	F																		583	D																							578	D		568	D
581	G												G581S_evo						584	G																							579	G		569	G
582	S																		585	S			S585F_cli																				580	S		570	S
583	Y																		586	Y									Y586N_cli														581	Y		571	Y
584	H												H584Q_evo						587	H																							582	H		572	H
585	D				D585G_evo													D585G_evo	588	D			D588G_cli						D588G_cli		D588G_cli												583	D		573	D	D573G_evo
586	V																		589	V																							584	V		574	V
587	D																		590	D																							585	D		575	D
588	S																		591	S																							586	S		576	S
589	S																		592	N		N592I_evo	N592S_cli		N592I_evo		N592I_cli			N592S_cli													587	N		577	S
590	E																		593	E																							588	E		578	E
591	L																		594	M																							589	M		579	M
592	A	A592V_evo				A592V_evo							A592V_evo						595	A						A595P_evo										A595P_evo							590	A		580	A	A580V_evo
593	F		F593L_evo		F593L_evo		F593C_evo, F593L_evo	F593L_evo					F593C_evo, F593L_evo					F593L_evo	596	F	F596L_evo	F596L_evo								F596L_cli												F596L_cli	591	F		581	F
594	K																		597	K																							592	K		582	K
595	L												L595R_evo						598	I																							593	V		583	I
596	A																		599	A																							594	A		584	A
597	A																		600	A																							595	A		585	A
598	S																		601	S																							596	S		586	S
599	I																		602	M																							597	M		587	L
600	A																		603	A												A603V_evo			A603V_evo								598	A		588	A
601	F				F601V_evo, F601C_evo								F601C_evo, F601S_evo						604	T	T604I_evo																						599	T		589	L
602	K																		605	K																							600	K		590	K
603	E																		606	Q			Q606H_cli																				601	Q		591	E
604	G						G604V_evo											G604V_evo	607	L																							602	L		592	A
605	F			F605I_evo	F605L_evo			F605I_evo, F605L_evo				F605L_evo	F605L_evo	F605L_evo				F605L_evo	608	A																							603	A		593	A
606	K																		609	Q																							604	Q		594	K
607	K																		610	K																							605	K		595	K
608	A			A608V_evo		A608V_evo	A608E_evo	A608E_evo	A608V_evo		A608E_evo		A608E_evo, A608V_evo	A608V_evo			A608V_evo	A608E_evo, A608V_evo	611	G																							606	G		596	C
609	K																		612	G																							607	G		597	D
610	P		P610Q_evo	P610L_evo, P610T_evo	P610Q_evo		P610L_evo, P610T_evo		P610Q_evo, P610T_evo		P610T_evo, P610L_evo		P610S_evo, P610L_evo	P610L_evo, P610T_evo		P610L_evo		P610S_evo, P610L_evo, P610Q_evo	613	G																							608	G		598	P
611	V																		614	K																							609	E		599	V
612	L																		615	V																							610	L		600	I
613	L																		616	L																							611	L		601	L
614	E																		617	E																							612	E		602	E
615	P																		618	P			P618Q_cli								P618L_cli												613	P		603	P
616	I																		619	I																							614	I		604	M
617	M																		620	M																							615	M		605	M
618	K																		621	K																							616	A		606	K
619	V																		622	V																							617	V		607	V
620	E																		623	E																							618	E		608	T
621	V																		624	V																							619	V		609	I
622	E																		625	V																							620	V		610	E
623	T																		626	T																							621	T		611	M
624	P																		627	P																							622	P		612	P
625	E																		628	E																							623	E		613	E
626	E																		629	D																							624	D		614	E
627	N																		630	Y				Y630C_evo																		Y630C_cli	625	Y		615	Y
628	T																		631	M																							626	M		616	M
629	G																		632	G																							627	G		617	G		G617D_evo
630	D																		633	D																							628	D		618	D
631	V																		634	V																							629	V		619	I
632	I																		635	M																							630	M		620	M
633	G																		636	G																							631	G		621	G
634	D																		637	D																							632	D		622	D
635	L																		638	L																							633	L		623	V
636	S																		639	N																							634	N		624	T
637	R																		640	R																							635	R		625	S
638	R																		641	R																							636	R		626	R
639	R				R639S_evo														642	R																							637	R		627	R
640	G																		643	G																				G643C_evo			638	G		628	G
641	M																		644	L																							639	M		629	R
642	L																		645	I				I645S_evo					I645S_cli														640	I		630	V
643	K																		646	Q				Q646P_evo																			641	L		631	D
644	G																		647	G																							642	G		632	G
645	Q																		648	M																							643	M		633	M
646	E																		649	E																							644	E		634	E
647	S																		650	D																							645	D		635	P
648	E																		651	T																							646	T		636	R
649	V																		652	V																							647	V		637	G
650	T																		653	S																							648	S
651	G																		654	G																							649	G		638	N
652	V												V652A_evo						655	K																							650	K		639	A
																																														640	Q
653	K																		656	V																							651	V		641	V
654	I				I654N_evo							I654N_evo							657	I																							652	I		642	V
655	H																		658	R																							653	R		643	N
656	A																		659	A																							654	A		644	A
657	E																		660	E																							655	E		645	Y
658	V																		661	V																							656	V		646	V
659	P				P659Q_evo		P659L_evo						P659L_evo, P659R_evo					P659L_evo	662	P																							657	P		647	P
660	L																		663	L																							658	L		648	L
661	S																		664	G																							659	G		649	S
662	E																		665	E																							660	E		650	E
663	M																		666	M																							661	M		651	M
664	F																		667	F																							662	F		652	F
665	G																		668	G																							663	G		653	G
666	Y																		669	Y																							664	Y		654	Y
667	A																		670	A																							665	A	A665V_cli	655	A		A655E_evo
668	T																		671	T		T671A_evo	T671A_cli, T671I_cli	T671A_evo		T671A_evo	T671A_cli		T671I_cli		T671I_cli			T671A_evo, T671I_cli						T671A_evo			666	T		656	T
669	Q																		672	D																							667	D		657	S
670	L																		673	V																							668	V		658	L
671	R												R671L_evo						674	R																							669	R		659	R		R659C_evo, R659H_evo, R659S_evo
672	S												S672A_evo						675	S				S675K_evo																			670	S		660	S
673	L																		676	M																							671	M		661	N
674	T								T674A_evo, T674N_evo				T674I_evo						677	S																							672	S		662	T
675	K												K675I						678	Q		Q678L_evo	Q678L_cli	Q678L_evo								Q678L_evo								Q678L_evo			673	Q		663	Q
676	G																		679	G				G679S_evo																			674	G		664	G		G664S_evo
677	R								R677S_evo										680	R		R680C_evo	R680S_cli	R680C_evo		R680C_evo	R680C_evo													R680C_evo	R680C_evo		675	R		665	R
678	A											A678V_evo	A678V_evo						681	A																							676	A		666	G
679	S																		682	S																							677	S		667	T
680	Y								Y680C_evo										683	Y	Y683C_evo																				Y683D_evo		678	Y		668	Y
681	T																		684	S																							679	S		669	T
682	M																		685	M																							680	M		670	M
683	E																		686	E																							681	E		671	Y
684	F								F684C_evo										687	F																							682	F		672	F
685	L																		688	S																							683	K		673	D
686	K																		689	K																							684	K		674	H
687	Y																		690	Y																							685	Y		675	Y
688	D																		691	A																							686	N		676	A
689	E																		692	E																							687	T		677	E
690	A																		693	A																							688	A		678	V
691	P																		694	P																							689	P		679	P
692	S																		695	S																							690	S		680	K
693	N																		696	N																							691	H		681	S
694	V																		697	I																							692	I		682	I
695	A																		698	V																							693	V		683	A
696	Q																		699	E																							694	E		684	E
697	A																		700	A																							695	T		685	D
698	V																		701	L																							696	V		686	I
699	I																		702	V																							697	T		687	I
700	E																		703	K																							698	K		688	K
701	A																		704	K																							699	K		689	K
702	R																		705	Q																							700	Q		690	N
703	G																		706	G																							701	G		691	K
704	K																																													692	G
																																														693	E
[truncated: 35 more columns]
