# Supplementary material for: Selective silencing of antibiotic-tethered ribosomes as a resistance mechanism against aminoglycosides
Source: Nat Commun. 2025 Oct 29;16:9568. doi: 10.1038/s41467-025-65298-7 (PMC12572303; doi:10.1038/s41467-025-65298-7)
Supplement: Supplementary file 6 — Source data [file 41467_2025_65298_MOESM6_ESM.xlsx]

## Sheet: 1b
Impact of fusA mutations on cell growth
Strain	wt								F593L								A608E								P610L
	Rep1	Rep2	Rep3	Rep4	Rep5	Rep6	Rep7	Rep8	Rep1	Rep2	Rep3	Rep4	Rep5	Rep6	Rep7	Rep8	Rep1	Rep2	Rep3	Rep4	Rep5	Rep6	Rep7	Rep8	Rep1	Rep2	Rep3	Rep4	Rep5	Rep6	Rep7	Rep8
Doubling time, min	25.05	26.22	25.97	26.78	25	26.87	25.18	24.79	30.91	27.94	29.26	30.55	32.59	29.23	29.87	27.49	30.55	29.71	27.9	27.81	31.76	29.66	30.04	28.85	34.56	37.07	37.29	32.86	40.67	47.7	36.85	40.32

## Sheet: 1c
	MIC ratio (mutant / wt)
		P610L															A608E															F593L
	Antibiotic	Rep1	Rep2	Rep3	Rep4	Rep5	Rep6	Rep7	Rep8	Rep9	Rep10	Rep11	Rep12	Rep13	Rep14	Rep15	Rep1	Rep2	Rep3	Rep4	Rep5	Rep6	Rep7	Rep8	Rep9	Rep10	Rep11	Rep12	Rep13	Rep14	Rep15	Rep1	Rep2	Rep3	Rep4	Rep5	Rep6	Rep7	Rep8	Rep9	Rep10	Rep11	Rep12	Rep13	Rep14
	Apr	4	4	4	4	8	4	4		8							8	4	4	8	4	2	8	4	8							4	4	8	4	8	8	4	8	4
	Gen	2	8	4	2	4	4	2	4								4	8	2	2	8	4	4	4								2	4	4	4	8	4	4	4
	KanA	8	16	4	4	4	8	4	8								4	8	4	4	4	16	4	8								4	8	4	4	4	16	4	8
	KanB	4	8	16	4	8	4	8	8								8	8	8	8	4	4	8	4								8	8	4	4	4	2	4	4
	NeoB	4	2	1	2	2	1	2	2								2	4	1	2	2	2	4	2								2	2	2	2	2	2	4	4
	Rib	4	4	8	4	8	8	4	4								4	4	8	4	16	8	8	8	8	4						4	4	8	2	8	16	4	8	4	4	4
	Sis	8	8	8	4	8	8	8	4	8							8	8	4	8	4	8	8	4	16	4	8						8	4	4	4	8	2	4	8	2	4
	Nea	1	1	0.5	1	4	4	1	1	2	2	2	1	4	2	2	2	2	1	2	8	2	1	1	2	4	1	2	4	4	2	1	0.5	4	4	2	0.5	0.5	4	4	1	1	2	2	2
	Str	1	2	0.5	1	0.5	1	1	1								2	1	0.5	2	1	4	2	2	1							2	2	0.5	2	0.5	2	1	2	1
	Dhs	1	1	2	2	2	1	2	2								2	2	2	2	4	2	4	4								2	2	0.5	1	1	0.5	1	0.5
	Spe	0.5	0.5	0.5	1	1	1	0.25	1								1	0.5	1	2	2	1	1	2								1	0.5	0.5	1	1	0.5	0.5	1
	Ksg	0.5	1	2	1	2	2	1	0.5	1	2						1	2	1	1	2	1	2	1	0.5	1						0.5	1	1	0.5	1	1	1	0.5	0.5	1
	Cam	0.25	0.5	0.25	0.5	0.5	0.25	0.25	0.25	0.5	0.25	0.5					1	1	0.5	1	2	1	0.5	0.5	1	1	1					1	0.5	1	0.5	1	1	0.5	0.5	1	1	1
	Ery	0.5	0.5	2	2	0.5	1	1	1	1	0.25	0.5	1				1	2	2	2	1	1	2	2	2	0.5	0.5	2				1	1	1	1	1	0.5	1	1	1	0.5	0.25	1
	Tet	1	0.5	1	2	0.5	1	1	0.5	1	0.5	1	1				2	1	1	0.5	1	2	1	1	1	1	2					2	1	2	2	0.5	1	1	1	1	1	0.5	2
	Car	0.25	0.5	0.5	0.5	0.25	0.5	0.5	0.25								0.5	1	1	1	0.5	1	2	0.5								0.5	1	1	2	0.5	1	4	1
	Nor	0.5	0.5	1	1	0.5	0.5	2	2	1	0.5	0.5	2				1	2	2	1	0.5	0.5	2	2	2	0.5	0.5	2				0.5	0.5	1	1	0.5	0.25	1	1	1	0.5	0.25	1

## Sheet: 1d
	Proteome changes
	Left panel: F593L vs wt					Middle panel: A608E vs wt					Right panel: P610L vs wt
	Protein	log2 fold change (mutant / wt)	- lg(q-value)			Protein	log2 fold change (mutant / wt)	- lg(q-value)			Protein	log2 fold change (mutant / wt)	- lg(q-value)
	ChaA	-3.30092	3.09394			YjbJ	-2.29018	1.07393			DsdX	-3.90902	1.38695
	CodB	-2.07341	2.27843			YebV	-2.26831	1.08077			KbaZ	-3.63282	0.385772
	FlgE	-1.76763	1.12358			HdeD	-1.9754	1.07481			FlgE	-3.47947	2.37752
	MetE	-1.58387	1.7371			ChaA	-1.88387	2.83942			MalK	-2.93075	1.16034
	DinF	-1.4834	0.401468			Kbp	-1.7295	1.07481			GlpA	-2.92078	1.42962
	MdtE	-1.47194	2.60919			HdeB	-1.6754	1.3088			CodB	-2.79583	4.44137
	MdtF	-1.33103	2.27843			DpS	-1.60539	1.4645			MalG	-2.69647	1.26137
	GrxA	-1.31509	0.363468			YbdR	-1.56779	0.851606			MalF	-2.65491	1.16953
	YebV	-1.30558	0.58088			GrxA	-1.56602	0.361646			GlpT	-2.64346	1.2712
	YiaU	-1.28185	1.51161			YdfZ	-1.50952	1.09855			BtsT	-2.64329	0.894035
	GdhA	-1.25912	2.74026			NarJ	-1.48044	0.879743			GlpF	-2.5861	0.491899
	YdfZ	-1.25338	1.13646			AdhP	-1.47574	0.750996			LamB	-2.57176	1.08443
	SrlA	-1.24057	0.371492			SodC	-1.47385	0.730435			LldP	-2.55954	0.677651
	CvrA	-1.2295	1.50807			MdtE	-1.47019	1.65989			PyrB	-2.46229	3.57481
	PyrI	-1.21755	1.83202			MetE	-1.45988	1.5549			MalM	-2.45718	1.01281
	BtuD	-1.19627	0.157535			GnsA	-1.44786	0.507845			RfaL	-2.43339	2.58178
	PyrB	-1.1905	3.02824			MdtF	-1.38634	1.96073			ChaA	-2.43311	2.4818
	YgfK	-1.15743	1.2068			HyaA	-1.38115	1.5549			TreB	-2.35404	0.786916
	YehZ	-1.06217	1.44883			YciE	-1.34632	1.03728			NupG	-2.2952	1.17274
	FlgH	-1.04913	0.773785			HdeA	-1.32784	1.7257			UraA	-2.27456	2.91395
	QorA	-1.02278	2.32015			HyaB	-1.32543	1.76285			PyrI	-2.24949	3.11463
	PrpC	-1.01846	0.449615			MsyB	-1.30947	1.21993			YfdI	-2.24654	2.54921
	OtsA	-0.999221	1.90086			GadA	-1.29826	1.55879			IbpB	-2.21614	0.73784
	NirC	-0.980162	1.36781			GadC	-1.25635	1.93552			GlpD	-2.19897	1.31908
	YigA	-0.953676	1.9798			YbaA	-1.25485	1.10967			GlpB	-2.19794	1.07489
	HyaB	-0.943594	1.46352			FlgE	-1.2284	0.896669			YiiQ	-2.1249	3.27713
	YcaC	-0.941918	1.67541			OsmY	-1.22777	0.730435			CarB	-2.08456	2.75602
	TalA	-0.935026	1.49119			PyrI	-1.19806	1.65989			SrlE	-2.00741	0.692234
	HdeD	-0.922677	0.6533			YhbO	-1.18814	0.816049			GntT	-1.91331	1.44507
	GntP	-0.921862	0.754921			LysR	-1.14722	0.188209			LtnD	-1.89648	1.70222
	HyaA	-0.909406	1.1497			YgiW	-1.12746	0.940099			PgpA	-1.88413	1.18929
	FimH	-0.876838	0.908479			YdcY	-1.12708	0.431318			YegD	-1.87365	3.02058
	DsdX	-0.872191	0.18236			AceB	-1.12099	2.24564			FolK	-1.8583	3.26007
	YahK	-0.85666	1.39581			DsdX	-1.11674	0.24094			YiaU	-1.84352	1.81799
	FolK	-0.855785	2.05798			YciF	-1.08435	0.944578			GlpQ	-1.83958	1.14104
	OtsB	-0.853903	1.12412			PyrB	-1.06737	1.84347			PdeN	-1.81122	1.84659
	PgpA	-0.822495	0.321266			FlgH	-1.06012	0.517125			YhaM	-1.74816	1.13956
	GlpT	-0.817617	0.163896			YbgS	-1.05334	0.383219			CarA	-1.74098	3.24738
	AceK	-0.808614	1.86492			AppC	-1.04456	1.84232			MalQ	-1.71762	1.15939
	GlpA	-0.79981	0.129724			AceK	-1.04062	1.10228			AsnA	-1.71716	3.75888
	GlpD	-0.788519	0.171092			TalA	-1.03589	1.29766			KdpB	-1.70431	2.11793
	AceB	-0.78092	2.10694			UraA	-1.03275	1.30465			SrlB	-1.70431	0.584585
	HyaC	-0.752486	0.956457			YdcJ	-1.02461	1.23239			FadE	-1.69636	0.93994
	UraA	-0.75029	1.40647			YahK	-1.01626	1.29497			MdtF	-1.69061	2.51142
	GlpB	-0.74342	0.119946			GlaH	-1.01611	0.882353			KuP	-1.67889	2.5161
	LnT	-0.719216	2.79751			DinJ	-0.99144	0.645288			MetE	-1.67386	2.29764
	ZinT	-0.709222	1.29806			CysH	-0.97562	0.674589			GlpK	-1.64089	0.753931
	MetB	-0.706164	1.49119			XseB	-0.9589	0.462129			MalP	-1.63015	0.965715
	FimC	-0.704176	0.956693			PoxB	-0.952	1.65989			CsiE	-1.62923	1.71577
	GlaH	-0.702958	0.459091			YghA	-0.9456	0.97349			LldD	-1.62576	0.660294
	YjbJ	-0.694817	0.245039			GadB	-0.94303	1.00975			BasS	-1.62115	0.83999
	YgfM	-0.687949	1.01797			HprS	-0.91522	0.34529			AroA	-1.57907	4.2003
	NhaB	-0.686684	1.37059			YiaU	-0.90085	1.63157			MalE	-1.5766	0.853981
	AroA	-0.662397	2.3968			YegD	-0.88449	1.1518			YhjV	-1.57552	2.07246
	LolB	-0.656103	2.16928			AidB	-0.8801	1.37617			NanT	-1.56919	0.663499
	YeiG	-0.650867	0.549225			YihI	-0.87921	0.391147			FadB	-1.53153	1.05157
	PrfA	-0.649239	1.72271			YbiU	-0.86496	1.98809			AceK	-1.52917	3.01084
	NirB	-0.647683	0.321266			KdpB	-0.8591	0.833878			MhpR	-1.52738	0.927155
	XseB	-0.643932	0.249688			HnS	-0.85907	0.299894			RbsD	-1.52293	1.32193
	LhgD	-0.642913	0.58326			AceA	-0.85698	1.77948			RhtC	-1.52031	1.10388
	TdcE	-0.640745	1.29806			YgdI	-0.85118	0.802097			HcaR	-1.48444	0.497953
	IdnO	-0.635587	0.396606			RaiA	-0.83526	0.323698			GntP	-1.46802	0.931452
	AppC	-0.618906	1.04962			SlP	-0.82444	1.00925			YihY	-1.44365	1.19234
	FhlA	-0.612579	0.362602			AppA	-0.82356	1.47224			YigA	-1.43376	3.16137
	MenF	-0.604705	2.62593			YcaC	-0.82283	1.01821			MdtE	-1.43108	2.33013
	PdxA	-0.599015	1.90086			McrA	-0.80596	0.983564			PrpC	-1.42634	1.15786
	CodA	-0.598461	1.11109			YmgD	-0.79808	0.3527			YebV	-1.40979	0.878543
	DpS	-0.59738	0.925125			OsmC	-0.79246	1.03728			GatC	-1.35803	0.525189
	XerC	-0.596706	1.53734			YeiS	-0.78273	0.935161			RecB	-1.34783	2.51142
	DkgA	-0.596654	1.72271			CsiE	-0.78001	0.609209			AlsE	-1.3406	0.981322
	YcfS	-0.579583	0.581486			OtsB	-0.77616	1.01821			BcsG	-1.33412	1.85032
	MltF	-0.576805	0.550356			IbpB	-0.77255	0.084594			RbsB	-1.31861	1.06615
	PurE	-0.572022	1.46859			HchA	-0.76585	1.4562			XerC	-1.31401	3.32801
	ProP	-0.567717	1.37059			CysN	-0.76101	0.907261			RbsC	-1.30887	1.10867
	PurK	-0.566139	1.36329			PrpC	-0.75719	0.371096			MtgA	-1.30399	2.76172
	MtgA	-0.565521	0.870888			KatE	-0.75601	0.397015			RbsA	-1.29626	1.37788
	PtsP	-0.5625	2.46222			FliG	-0.75571	0.599683			ZinT	-1.29347	2.21562
	RecB	-0.560985	1.62204			CheW	-0.75524	1.0496			ArcB	-1.29097	3.16137
	GutM	-0.560723	0.129724			MetB	-0.74726	1.43454			PotC	-1.2869	1.67519
	AcnA	-0.558544	1.43534			AstD	-0.7374	0.383234			YcfS	-1.28496	1.90359
	YdcF	-0.557181	1.59608			DkgA	-0.7359	1.22603			DcuC	-1.27551	1.6748
	DinJ	-0.554811	0.184902			YihD	-0.73462	0.320684			YihN	-1.26989	0.67297
	YbhR	-0.554121	0.217374			CysI	-0.73385	0.662397			GlcC	-1.25311	0.711921
	NarJ	-0.553203	0.217427			YecJ	-0.72502	0.423479			ProW	-1.2482	2.28826
	GlpQ	-0.551816	0.106184			CurA	-0.7232	1.11947			MglA	-1.24787	0.672419
	XanP	-0.548207	0.608286			GdhA	-0.71637	1.74727			ChbF	-1.2445	1.44116
	YgeW	-0.547716	0.298403			ZapB	-0.69834	0.233094			NarJ	-1.22115	0.750414
	CsiE	-0.532622	0.492892			LtnD	-0.69167	0.291513			GalS	-1.217	0.410662
	GshA	-0.528166	3.11515			AstC	-0.68172	0.730435			NirB	-1.20882	1.00598
	YbdR	-0.527213	0.211654			OtsA	-0.67886	1.14334			LnT	-1.20595	1.88304
	GlpF	-0.526889	0.0357433			RbsB	-0.67506	0.322809			McrA	-1.20551	1.71907
	MalG	-0.524377	0.0894368			TreF	-0.66689	1.1544			FlgH	-1.20408	1.18289
	ChbF	-0.521328	0.293959			AcnA	-0.66659	1.3429			NuoL	-1.20004	1.80364
	RfaL	-0.514838	2.10694			TrxA	-0.6645	0.272684			DctA	-1.18553	0.730191
	NarG	-0.514188	0.778473			InsG	-0.66302	0.170289			AppC	-1.18089	1.37359
	AppA	-0.511629	1.33431			YccJ	-0.66172	0.397991			DhaM	-1.18043	1.61999
	LtnD	-0.510014	0.280183			YgaM	-0.65703	0.46491			DsbD	-1.17951	1.69368
	MetH	-0.503111	0.902915			YhjG	-0.65615	1.10967			DsdA	-1.16865	0.559887
	TrxA	-0.500852	0.259744			YejL	-0.65264	0.269945			MalX	-1.15823	0.434277
	ClsC	-0.499638	0.806309			YciN	-0.65189	0.350868			NirC	-1.15435	0.996923
	YciE	-0.498229	0.195739			YbaQ	-0.64968	1.01173			DmlR	-1.14833	0.730376
	ApaH	-0.497413	1.29565			RpoZ	-0.64813	0.300603			FadA	-1.12554	0.787015
	AceA	-0.495951	1.21291			FadB	-0.64616	0.191088			AnsP	-1.11821	1.68172
	AroF	-0.495043	2.27843			CarB	-0.64117	1.8458			GcvT	-1.11738	1.12101
	PotC	-0.493712	1.29565			ErpA	-0.64046	0.662325			AgaS	-1.11395	0.248262
	SsnA	-0.491757	0.188674			AroA	-0.63707	1.7501			YifK	-1.09523	2.09806
	ArcB	-0.488797	1.36781			YegP	-0.63483	0.719707			DgcQ	-1.08984	1.02176
	PotA	-0.485327	1.23515			TktB	-0.63376	1.00975			AmpG	-1.08539	1.72397
	SpeD	-0.483952	1.55098			HyaC	-0.6315	0.544665			YbjT	-1.08338	1.86868
	ThrA	-0.481312	2.74026			AlsE	-0.62967	0.397015			AlsB	-1.07896	0.535475
	YjjU	-0.47777	0.88497			YcfS	-0.62861	0.730435			IbpA	-1.07856	0.630539
	CarB	-0.475075	1.04403			YcaR	-0.62087	0.319484			FhuB	-1.07493	1.60875
	RecD	-0.473627	1.49119			ArtJ	-0.61957	1.02333			MdoC	-1.07332	1.05543
	McrA	-0.473501	1.63934			YfcL	-0.61655	0.550367			YajR	-1.06447	1.52149
	YiiQ	-0.471193	0.676392			YnhG	-0.61511	0.698806			YccS	-1.06382	2.20455
	PotB	-0.470815	1.4928			ZinT	-0.60944	1.93552			SrlD	-1.05916	0.559392
	YgeY	-0.466425	0.236462			LiT	-0.60921	0.674379			ProX	-1.05023	1.91613
	ApaG	-0.461239	1.76656			IhfA	-0.60682	0.309924			YqeG	-1.04896	1.99174
	ProW	-0.460125	0.871034			RpoH	-0.60306	0.151008			CyoB	-1.04247	1.80547
	YjfK	-0.459203	0.301918			CodB	-0.60202	0.816049			MetH	-1.03237	2.51058
	FocA	-0.458526	0.913203			BasS	-0.60191	0.944578			YfdH	-1.02718	2.75602
	DbpA	-0.458188	0.783283			YjhQ	-0.59584	0.131481			TreC	-1.02429	0.513461
	DaM	-0.456851	1.41927			PgpA	-0.58436	0.226179			YeeA	-1.02298	2.08584
	YpdA	-0.442785	1.59608			ArsC	-0.58188	0.479896			CyoE	-1.01431	1.20489
	DcuC	-0.442288	0.754921			CysP	-0.58176	0.412774			TdcE	-1.01105	1.35922
	KuP	-0.439221	1.07281			CysJ	-0.57804	0.618596			YbhR	-1.0066	0.809495
	YbjT	-0.437482	0.538175			DgcQ	-0.5664	1.02818			XanP	-1.00487	1.22217
	AstD	-0.436551	0.0753693			YedP	-0.56586	0.797174			ProV	-1.00429	2.13207
	YrfG	-0.431368	1.34732			GrcA	-0.56053	0.583779			DgcI	-1.00216	2.25193
	PurL	-0.430319	1.2185			SrA	-0.55356	0.499727			RecD	-0.998554	2.97232
	ManX	-0.429961	0.299365			YohF	-0.54952	0.588107			DpS	-0.997113	1.48047
	Kbp	-0.429484	0.180852			NarG	-0.54936	0.730435			HyaB	-0.992079	1.78432
	AdD	-0.429311	1.23997			BcP	-0.54587	0.840961			GlpC	-0.99088	0.54116
	YafO	-0.428259	0.538063			CarA	-0.54288	1.37617			YdfZ	-0.989281	1.14912
	YdcY	-0.424026	0.106593			SoxS	-0.54283	0.138736			AldA	-0.985878	0.737499
	HprR	-0.422024	0.608457			YeeX	-0.54062	0.482626			NikR	-0.985105	1.79494
	YejL	-0.421467	0.153428			ElaB	-0.53912	0.442694			GdhA	-0.982922	2.54555
	YqeG	-0.421288	1.44586			YbfE	-0.53229	0.248495			MacB	-0.982304	1.50336
	YegD	-0.419003	0.736639			RraB	-0.52926	0.398924			CvrA	-0.979693	1.94883
	WbbJ	-0.417602	1.37059			YbaY	-0.52205	0.442694			PtsG	-0.97753	1.58641
	YbjS	-0.41574	1.20269			CadC	-0.51331	1.17593			SrlA	-0.968799	0.471998
	LysA	-0.414187	0.191287			SbmC	-0.51085	0.840342			Flu	-0.967102	2.5246
	AmpG	-0.410847	1.70731			YjdN	-0.50902	1.03728			YjcE	-0.966199	1.46215
	YjjV	-0.410054	1.12071			GlsA1	-0.50882	0.819172			PpK	-0.965352	1.55063
	MetAS	-0.408374	0.549225			SkP	-0.50804	0.368669			YbiU	-0.96349	2.5246
	YejF	-0.408295	0.718994			MalK	-0.50758	0.052176			NuoH	-0.960577	1.59541
	YhfK	-0.407388	0.549463			ClsC	-0.50665	0.888139			YejF	-0.954647	2.54555
	BtuF	-0.404413	0.956693			YfiF	-0.50642	1.19229			LiT	-0.953454	1.51471
	XdhD	-0.404059	0.290041			PaoB	-0.50598	0.197026			BtuF	-0.949203	2.22742
	MscM	-0.403562	1.4688			YjfK	-0.50511	0.266176			GadC	-0.948685	1.99041
	AcrB	-0.403137	1.53734			YghU	-0.4996	1.7257			LysP	-0.947017	1.91184
	GrcA	-0.400675	0.580417			YiiQ	-0.49915	1.5549			GadE	-0.944681	1.24188
	PrkB	-0.398788	0.551844			SrlA	-0.49887	0.092616			PdxA	-0.941935	4.57501
	GlpK	-0.39818	0.0586293			GabT	-0.49716	0.515955			HtrL	-0.94122	2.11274
	InfA	-0.397152	0.912917			NirB	-0.49687	0.213064			MfD	-0.940964	2.56876
	PdeR	-0.396821	1.56874			YagG	-0.49536	0.392534			UvrC	-0.937029	2.4694
	ProX	-0.395852	0.583772			YbhP	-0.49289	0.418176			EvgS	-0.935244	2.57785
	ProV	-0.394687	0.928467			YddH	-0.49042	0.327781			YhfK	-0.931113	1.73445
	CadC	-0.391497	0.468284			CorA	-0.48908	1.28323			RfaC	-0.930208	2.76962
	CcmF	-0.39047	0.273737			YeaO	-0.48645	0.533726			BetT	-0.927617	1.3563
	DkgB	-0.390201	1.20461			LolB	-0.48467	1.58602			DeoA	-0.921619	0.828473
	MenD	-0.386581	1.67316			CobU	-0.48363	0.049659			YghJ	-0.919179	1.28913
	CysH	-0.38584	0.265295			StpA	-0.48343	0.404759			MdoH	-0.918157	1.98611
	CedA	-0.383963	0.759438			GlpD	-0.48217	0.076241			RpoS	-0.915279	0.592568
	CheW	-0.382924	0.58326			FkpA	-0.48156	0.276354			PurE	-0.914773	2.33013
	NagC	-0.38118	2.10694			ProX	-0.47935	0.759798			FecC	-0.909957	1.61454
	ThpR	-0.376343	0.580053			DinF	-0.47535	0.190542			UxaB	-0.908594	1.66834
	CheB	-0.375798	0.0531691			DinI	-0.47411	0.28183			MetB	-0.908429	2.5246
	LpxC	-0.375552	0.377427			RecB	-0.47192	1.26629			NuoN	-0.907544	1.63794
	YfdI	-0.374114	0.8665			YihN	-0.47087	0.159923			MurP	-0.89796	0.910372
	YigB	-0.373378	2.00929			AsnA	-0.46952	1.4562			TdcF	-0.897535	1.29239
	CysN	-0.372557	0.468628			SlyA	-0.46935	0.618151			GhrB	-0.896698	2.33013
	DsdA	-0.372097	0.0685103			QorA	-0.46899	1.47819			XseB	-0.896219	0.455112
	MurP	-0.371609	0.181052			GlpT	-0.46522	0.059376			HyaA	-0.894719	1.65961
	FolM	-0.370985	0.718994			YigA	-0.46411	1.23239			YdhC	-0.89135	1.47145
	TnaB	-0.370087	0.186748			DamX	-0.4617	1.53015			CodA	-0.888591	1.58353
	YejE	-0.370017	0.668641			YefM	-0.46166	0.255524			YqeF	-0.887552	0.80483
	YeeA	-0.369174	0.676392			RpoS	-0.46101	0.141342			MenF	-0.878967	2.16367
	TreF	-0.368363	0.593506			RecD	-0.46008	2.24564			YrfF	-0.873275	1.24941
	BcsG	-0.368073	0.712501			ProW	-0.45885	0.931679			FdnH	-0.872583	0.933178
	YhdP	-0.361088	1.14577			YfeC	-0.45728	0.691451			YbaE	-0.872428	0.287301
	GcvP	-0.359437	0.258713			ThrA	-0.45703	1.48558			GcvP	-0.869543	1.18667
	SrA	-0.358318	0.385762			CspG	-0.45506	0.185345			DinJ	-0.8695	0.491899
	CydC	-0.356547	1.52257			RpmF	-0.45406	0.224793			UvrY	-0.867233	2.44081
	YfcL	-0.354212	0.22024			AlsB	-0.45384	0.135569			LldR	-0.865473	0.314706
	CspG	-0.353298	0.189429			LolA	-0.45069	0.58729			FtsK	-0.862239	2.00227
	DapB	-0.351311	2.75391			SpeA	-0.44991	1.92081			PotF	-0.848553	0.337369
	PoxB	-0.349708	1.02522			YcjY	-0.4485	0.721425			NarK	-0.844157	0.547054
	PdeN	-0.349219	0.54153			GlpA	-0.44794	0.054495			YpdA	-0.841688	1.90651
	YfaZ	-0.34902	0.595069			BetI	-0.44372	1.02214			BcP	-0.83892	1.69071
	CysI	-0.348775	0.358131			TrpR	-0.44364	0.083842			PdeR	-0.836727	2.03921
	GadA	-0.348583	0.428987			ArgB	-0.44018	1.06013			GntK	-0.836073	0.76923
	YoaA	-0.347425	1.21052			NupG	-0.43365	0.09047			YigB	-0.832394	3.87481
	AlsE	-0.346959	0.098744			XanP	-0.43364	0.425446			NagC	-0.830362	3.50313
	LacI	-0.346336	3.16813			YibL	-0.43227	0.269147			YjjU	-0.830011	1.73281
	YagG	-0.345829	0.169228			ThpR	-0.43139	0.410571			UbiC	-0.825576	3.05696
	YbgE	-0.345686	0.375317			MurP	-0.43112	0.276354			OppC	-0.821388	2.76962
	YibA	-0.345567	0.628908			PurE	-0.42842	0.59352			PurL	-0.821277	2.36794
	UxaB	-0.345529	0.583772			NikR	-0.42784	0.380047			CdD	-0.817881	0.561233
	WbbK	-0.345402	1.53734			FadE	-0.42573	0.093339			DadA	-0.811678	0.552754
	GlpC	-0.343284	0.0596816			GntT	-0.42542	0.169826			NhaB	-0.810915	1.47447
	TdcF	-0.342648	0.461091			HupA	-0.42354	0.618596			PotB	-0.81047	1.54991
	GuaD	-0.34132	0.538175			GntK	-0.42279	0.205173			WecA	-0.810374	1.34768
	YegW	-0.341184	1.00051			ArtI	-0.42272	0.32526			MscM	-0.803988	2.5102
	UvrC	-0.33941	1.37918			YceI	-0.42191	0.994806			SthA	-0.802776	0.847347
	CobC	-0.339147	0.0887788			SmG	-0.42159	0.188209			FecE	-0.801298	2.19711
	SpeE	-0.338347	1.59608			GlpB	-0.42026	0.05765			MalT	-0.799295	0.620298
	YhjV	-0.337805	0.683135			RpmC	-0.41036	0.359127			ThpR	-0.783032	1.88168
	EvgS	-0.336975	0.724027			RoF	-0.40883	0.383219			YoaA	-0.782946	2.43863
	GsiB	-0.336825	0.575488			RbsA	-0.4036	0.359732			BarA	-0.782903	2.56322
	YfeH	-0.335101	1.48396			LhgD	-0.40329	0.346123			ManX	-0.779791	0.750577
	NikR	-0.334537	0.545057			YidB	-0.40223	0.67755			PtsP	-0.777903	3.26007
	MetC	-0.333601	1.50206			FocA	-0.40223	0.767691			YafO	-0.777012	1.24229
	OppD	-0.332084	1.20461			PurK	-0.40196	0.69387			YfeH	-0.773867	1.39016
	BaeS	-0.329963	1.05942			PrpD	-0.40176	0.349632			ShiA	-0.773533	0.847999
	RecG	-0.328794	1.42718			NirC	-0.40172	0.763511			GuaC	-0.773021	3.40501
	RapA	-0.328369	0.925125			MalF	-0.40149	0.042364			BcsE	-0.773002	1.58011
	RluF	-0.328158	1.08694			LuxS	-0.40109	0.386672			PurK	-0.772267	2.1796
	OmpF	-0.32671	0.475552			YdhS	-0.39985	0.402586			YhdP	-0.770622	3.05615
	CydD	-0.323345	1.45386			YaaJ	-0.39806	0.260569			ClsC	-0.768254	1.7403
	YbaA	-0.322618	0.119946			SdiA	-0.39803	1.6278			UbiA	-0.766625	0.986059
	HdA	-0.320434	1.80262			MhpR	-0.3972	0.092832			OppB	-0.765892	3.24738
	RfbD	-0.319249	1.67316			YcaQ	-0.39389	0.287121			OppD	-0.76453	4.77693
	PflB	-0.317376	1.25666			GnsB	-0.39171	0.298089			FadI	-0.763392	0.49854
	GuaC	-0.31521	1.42253			YeeA	-0.38816	0.41006			CydC	-0.761762	2.02991
	FadB	-0.314838	0.0852972			RpsU	-0.38737	0.205173			YdgI	-0.760414	0.93196
	OppB	-0.314427	1.05015			UbiK	-0.38582	0.282364			NarG	-0.75959	1.29365
	RfbC	-0.31434	1.18374			YqcC	-0.38546	0.092616			GcvH	-0.759566	0.828478
	NupG	-0.312688	0.0781533			KuP	-0.38467	1.08077			RaiA	-0.75801	0.385866
	NarH	-0.309453	0.746002			TrmL	-0.38369	0.638665			DamX	-0.757979	2.82908
	GlF	-0.308653	1.361			YddM	-0.38351	0.336113			PdeI	-0.757934	1.93177
	GppA	-0.308643	2.34323			ProV	-0.38335	0.910907			ExuT	-0.757327	0.294529
	AaeR	-0.307891	0.58326			YjbR	-0.38062	0.362088			NmpC	-0.756666	0.756759
	YceI	-0.307699	0.426379			ArcB	-0.3781	1.22032			FsR	-0.755061	0.516148
	AsnS	-0.305055	1.45386			YeaH	-0.3769	0.476421			MglC	-0.754843	0.397332
	QorB	-0.304049	1.05475			YifE	-0.3761	0.256843			YibA	-0.752386	1.58353
	BcsE	-0.302112	0.956693			GsiB	-0.37085	0.908162			WzxE	-0.748652	1.53799
	YciF	-0.300429	0.173229			InfA	-0.37083	0.652235			HisJ	-0.747636	1.2818
	RpmC	-0.300207	0.226861			YfdI	-0.37029	0.738608			ThrA	-0.742665	1.86923
	GsK	-0.298562	0.851997			NeI	-0.36777	0.476421			YpjD	-0.739985	1.99625
	DusB	-0.298328	0.378063			BtuE	-0.36757	0.976307			YejE	-0.737569	1.62232
	RluA	-0.296312	0.970547			MetH	-0.36686	0.416666			UbiB	-0.734016	2.26717
	YfiF	-0.295951	1.03249			NarH	-0.36608	0.59352			AcrB	-0.731855	1.71999
	CorA	-0.295661	0.68133			TrmB	-0.36328	0.754744			YihM	-0.730894	0.485145
	PdeB	-0.295568	0.255929			XerC	-0.36024	0.619724			MurR	-0.727177	1.47287
	RarA	-0.295557	1.57747			SufS	-0.3601	1.5549			ArgO	-0.726661	1.14416
	EptC	-0.29341	1.29267			SoxR	-0.35953	0.380561			SapB	-0.722502	1.34671
	YcaO	-0.293106	1.12178			PxpA	-0.35908	0.797173			RsmJ	-0.721189	2.53403
	PgI	-0.292799	2.60919			YfhR	-0.35874	0.037187			PdxH	-0.719856	3.13519
	KefG	-0.292584	0.296551			AlX	-0.35751	0.231375			GppA	-0.718167	2.92721
	YbiU	-0.292478	0.55533			AnsP	-0.35717	0.625073			TcyP	-0.716901	1.33305
	TcyP	-0.291735	0.574378			HigA	-0.35682	0.151008			YgcP	-0.715648	0.809495
	RsmF	-0.29173	0.736127			FolK	-0.35648	0.730435			YeiQ	-0.715288	0.711833
	GadC	-0.291565	0.549225			YggX	-0.35512	0.199927			CheW	-0.71437	1.2261
	PlsX	-0.291447	0.940118			OppD	-0.35498	1.2187			CcmC	-0.713442	1.0387
	PrmC	-0.290681	0.736949			YfaZ	-0.35485	0.404759			ModF	-0.711555	1.18778
	BasS	-0.287526	0.489714			AroF	-0.35399	1.6074			PurM	-0.709723	2.15396
	TamB	-0.287142	1.21291			OppB	-0.3535	0.888139			GatD	-0.709462	0.533102
	CysJ	-0.28669	0.331922			YbjT	-0.35344	0.404759			OppF	-0.708125	2.58001
	CarA	-0.286661	0.594048			PrkB	-0.35314	0.378791			CydA	-0.70583	1.4721
	PotF	-0.286603	0.099296			YggU	-0.34969	0.208097			PrpD	-0.697052	0.739115
	PxpA	-0.285913	0.473591			GsS	-0.34881	2.11483			FecA	-0.693715	1.88304
	RfaC	-0.284131	0.928027			ArgO	-0.34809	0.54794			ThiL	-0.688779	2.247
	HdeA	-0.281319	0.449738			GuaC	-0.34771	1.55807			PurH	-0.685657	2.62652
	SrlD	-0.280585	0.0606074			YebE	-0.3475	1.14334			RpiR	-0.684505	0.690341
	GsS	-0.279874	2.10694			CfA	-0.34719	1.37617			PdeA	-0.682276	1.49435
	YghU	-0.279545	1.395			YrfG	-0.34548	1.11947			SucA	-0.681212	0.733421
	TrmL	-0.279146	1.0276			TdcB	-0.3435	0.135457			SpeD	-0.681184	2.8857
	GlnE	-0.27904	0.868015			DsbA	-0.34349	0.499727			PdeB	-0.680606	0.831403
	HdeB	-0.27798	0.121168			BtuF	-0.34246	0.625308			YeiS	-0.679443	0.7022
	TktB	-0.276888	0.549225			TaM	-0.33984	0.374253			YjfK	-0.678813	0.652374
	RapZ	-0.276276	2.59166			GrxC	-0.33829	0.159923			LysC	-0.678715	1.82659
	OppF	-0.275802	1.51161			FadA	-0.33807	0.092832			PrkB	-0.675262	1.61024
	OppC	-0.275702	1.17633			TdcC	-0.33473	0.152578			GlnP	-0.672143	1.78432
	SufS	-0.274828	1.24791			PdxH	-0.33104	1.96073			MutM	-0.669415	1.10867
	YfdH	-0.274702	1.14564			FimA	-0.33078	0.198253			YejB	-0.668256	0.768605
	DnaE	-0.273343	0.628908			FolM	-0.32924	0.462129			YfeW	-0.668196	0.54195
	LeuS	-0.272419	1.37918			YacG	-0.32682	0.178447			RstB	-0.666104	1.80792
	LysC	-0.271781	1.37918			YbdK	-0.32677	0.513376			YceI	-0.665036	1.92645
	BarA	-0.271727	1.10881			CpoB	-0.32441	0.309534			GsS	-0.66394	2.5161
	AdhP	-0.271466	0.0740358			FiS	-0.32261	0.205703			MqO	-0.6638	1.88304
	NikA	-0.269137	0.199591			PyrD	-0.32113	0.388857			IntZ	-0.662357	1.4884
	DnaQ	-0.268707	0.769821			FrmR	-0.3197	0.226179			WbbK	-0.661695	1.84147
	WbbI	-0.268095	1.04239			PtsP	-0.31951	1.61324			RbsR	-0.660971	0.663499
	SdiA	-0.267323	0.868015			PflB	-0.3193	1.67548			RecG	-0.660802	2.33013
	SlP	-0.266421	0.464295			GntP	-0.31833	0.126586			FdoH	-0.658557	0.991428
	FadD	-0.265032	1.1353			AsnS	-0.31817	1.39042			SdhC	-0.657231	0.546117
	PotD	-0.264805	0.658772			YibA	-0.31764	1.61657			KatE	-0.649376	0.435021
	FabY	-0.264393	0.5747			HisA	-0.31691	0.974988			DeoC	-0.648919	0.737499
	RsxA	-0.264192	0.545057			AdD	-0.31668	0.944578			HisA	-0.648292	2.44081
	CurA	-0.263074	0.444047			GlpQ	-0.31623	0.044166			FucR	-0.647611	0.427178
	RnE	-0.261047	1.21291			FdX	-0.31565	0.216402			ProY	-0.646316	1.52947
	MurR	-0.260562	0.305502			YtfE	-0.31443	0.582874			GltB	-0.64606	1.38035
	TolR	-0.260229	1.16375			SufD	-0.31297	1.21993			EdD	-0.645984	2.10589
	SbmC	-0.25749	0.344899			MltF	-0.3129	0.208132			PheP	-0.645228	0.924575
	YdhC	-0.257346	0.488351			AceF	-0.311	0.582874			FecB	-0.644891	2.36794
	ArgO	-0.256539	0.773149			CspC	-0.31084	0.228017			DhaL	-0.643951	0.753669
	KdpE	-0.256492	0.545057			HupB	-0.30901	0.284095			BcsB	-0.6437	2.17998
	NtH	-0.256382	0.58326			EnO	-0.30817	1.11947			TdcG	-0.642996	0.414607
	ModC	-0.25442	0.159759			GlpF	-0.30735	0.017053			CadC	-0.641184	1.47869
	RnpA	-0.254365	0.567336			YjiT	-0.30608	0.131365			UidA	-0.638628	0.626355
	SppA	-0.253251	1.29707			YhjD	-0.30568	0.544325			NupC	-0.637174	0.987561
	InfC	-0.253047	0.902915			AhR	-0.30544	0.468181			McrB	-0.635637	2.16222
	RcsD	-0.253017	1.77094			BaeR	-0.30468	1.88517			SbcC	-0.627497	3.11463
	DgcQ	-0.252766	0.363468			ApaG	-0.30417	1.18814			UacR	-0.62456	0.489285
	CobB	-0.252421	0.889859			YfcZ	-0.30393	0.539527			DhaK	-0.622501	0.663499
	UbiB	-0.252331	1.5046			GlcC	-0.30389	0.072556			PpX	-0.620962	2.98084
	GlsA1	-0.251925	0.3625			HspQ	-0.30304	0.3043			FtsW	-0.619673	1.49898
	RcsC	-0.25175	1.26601			AcpT	-0.30296	0.309534			FocA	-0.6182	1.65961
	MdoC	-0.25116	0.246304			YciH	-0.30255	0.226544			PaoB	-0.615772	0.632598
	SapB	-0.250123	0.754921			OppC	-0.3017	0.851319			DaM	-0.615544	1.73488
	YjbR	-0.247643	0.188792			YoaA	-0.3016	0.908162			RfbX	-0.615215	1.06366
	YhjA	-0.247415	0.196999			DbpA	-0.30106	0.339235			AphA	-0.613818	0.336843
	KdpB	-0.247082	0.191287			PurH	-0.30093	0.738104			AlX	-0.613282	0.712974
	PcnB	-0.24618	0.681813			MdoC	-0.30008	0.269945			TdcB	-0.608	0.503458
	MrdA	-0.245821	0.637126			HypD	-0.29878	0.854525			PurT	-0.607456	1.97992
	ThrB	-0.24559	0.593506			FrR	-0.29829	0.291513			YfcL	-0.606388	0.7326
	SerB	-0.244895	1.18374			UpP	-0.29801	0.421561			GutM	-0.605227	0.345734
	SpeA	-0.244758	1.57251			IvY	-0.29681	0.383219			YejL	-0.603279	0.311504
	YeaO	-0.24458	0.22795			IntA	-0.29603	0.256843			CydD	-0.599807	1.68102
	YjbQ	-0.243354	0.144783			RapA	-0.29354	0.609232			RcsC	-0.59634	1.65961
	AcrD	-0.242763	0.759161			ProP	-0.2921	0.654163			PhrB	-0.594749	0.878409
	PrC	-0.240929	1.02521			PrlF	-0.29193	0.317021			YhjD	-0.593832	1.45419
	UvrY	-0.240325	0.825106			DhaR	-0.29171	0.041817			YidR	-0.5925	3.19479
	PurM	-0.240293	0.885306			YahO	-0.29169	0.129021			BetI	-0.592302	2.42556
	YbhK	-0.240047	1.15221			RbsD	-0.29145	0.178447			TyrB	-0.591572	2.36794
	SrlE	-0.239568	0.0296562			RatB	-0.29067	0.159923			NuoK	-0.590558	0.724545
	PrpD	-0.239262	0.188674			HpF	-0.28947	0.479896			CcmF	-0.590244	0.809334
	PpX	-0.239099	1.49119			SrlB	-0.28889	0.028896			UdP	-0.589678	0.455112
	RsmI	-0.23841	0.928467			YegS	-0.28771	0.205703			LolB	-0.589302	2.11793
	NadE	-0.238306	1.05015			DaM	-0.28743	0.651538			MdoB	-0.588818	1.92898
	AsnA	-0.238127	0.792556			LacI	-0.28723	1.7257			FadJ	-0.588716	0.592691
	PurH	-0.238034	0.794047			FbaB	-0.28721	0.281195			EmrB	-0.586257	1.38795
	RimO	-0.23766	0.61218			YaiL	-0.28701	0.317021			YiiG	-0.578661	0.699082
	AtoC	-0.237017	0.191107			ThrC	-0.28681	1.14334			TatC	-0.577073	2.15562
	PurF	-0.235685	0.537842			YdhR	-0.2863	0.269945			RihA	-0.576263	0.489285
	FtsX	-0.235012	1.21291			OppF	-0.28532	1.02567			DcuR	-0.574237	1.3571
	LptF	-0.233879	1.00673			FumD	-0.2792	0.298089			AppA	-0.570929	1.87236
	RecO	-0.233594	0.52374			NagC	-0.27892	1.30932			HsdR	-0.569229	0.759343
	PurA	-0.232028	1.61247			YobA	-0.27755	0.279055			KgtP	-0.565359	1.10886
	FrlB	-0.231334	0.161588			GrxD	-0.27749	0.33982			NeI	-0.564619	1.50127
	PdeK	-0.231225	1.26145			AcpP	-0.27727	0.216402			GlnE	-0.562848	1.72549
	CobS	-0.230735	0.88406			PurL	-0.27715	0.590295			SpeA	-0.559377	3.05615
	YdhF	-0.230544	0.70334			CyoE	-0.27648	0.188739			MrdB	-0.55698	2.16065
	FbaA	-0.229798	1.72271			RbsC	-0.27637	0.159091			MdtB	-0.555397	1.66369
	MetI	-0.228829	0.295509			GuaB	-0.27568	0.400669			SpeE	-0.555338	3.01452
	LolC	-0.227848	1.01797			TcyJ	-0.27566	0.346717			IdnO	-0.554219	0.701865
	HtrL	-0.227819	0.524253			YbaK	-0.27481	1.29497			YidE	-0.553294	0.59398
	HypD	-0.226587	0.583772			YebY	-0.27478	0.325207			PlaP	-0.550879	1.15095
	YcaK	-0.226416	0.251066			MtgA	-0.27459	0.641237			PxpA	-0.550605	2.19711
	MrdB	-0.225338	0.492326			YebG	-0.27443	0.120767			BaeR	-0.549169	3.26007
	YbfE	-0.223399	0.0710269			HtrL	-0.27397	0.534825			GnsA	-0.548114	0.365517
	RecQ	-0.222489	1.00869			ArgD	-0.27321	0.858644			CobU	-0.54618	0.117683
	YmdB	-0.222356	1.20461			UlaG	-0.27297	0.54364			FruA	-0.545043	0.603656
	YdbH	-0.222325	0.67574			YigB	-0.27166	1.06013			YhhN	-0.544751	0.366834
	NudF	-0.222037	2.07007			PtA	-0.26797	0.770463			LacZ	-0.544653	0.357697
	KbaZ	-0.221948	0.146999			BglB	-0.26743	0.134574			RcsD	-0.541497	2.44081
	YbaQ	-0.220351	0.215111			GhrB	-0.26348	0.292728			SmG	-0.540335	0.449079
	RlmH	-0.220294	0.538175			RfaL	-0.26342	1.06013			HyaC	-0.538424	0.499008
	SrkA	-0.217968	1.21593			MscM	-0.26303	0.982184			SdhA	-0.538402	0.484129
	EutM	-0.216844	0.171074			FsaA	-0.26283	0.402586			YdcI	-0.538114	0.505259
	PpiD	-0.216557	0.754921			FiC	-0.26231	0.340228			GlnA	-0.53452	2.26209
	RppH	-0.216381	0.468284			HisJ	-0.26134	0.374026			FdoG	-0.532755	0.677684
	YhjG	-0.21617	0.316726			YiiS	-0.26115	0.726237			KdpD	-0.527957	1.41759
	UlaG	-0.215693	0.183992			PurF	-0.26109	0.486251			LysA	-0.527731	0.987799
	PdeA	-0.21524	0.534904			MurR	-0.25981	0.273237			PgI	-0.527011	3.31248
	YibQ	-0.213507	0.535824			BcsE	-0.2598	0.716177			RecC	-0.524582	1.65961
	GlyA	-0.213336	1.15099			YfgD	-0.25959	0.129021			RluF	-0.52458	3.05727
	RstB	-0.21227	1.26145			DusA	-0.25887	0.738608			RseP	-0.524536	1.35922
	PykF	-0.212059	0.948439			CodA	-0.25551	0.361103			YfaZ	-0.523319	1.1337
	RfaZ	-0.211451	0.620629			YidR	-0.25509	1.5549			PtA	-0.522636	2.1791
	IntZ	-0.211039	0.331922			YdgJ	-0.25478	0.976307			PrlC	-0.522521	1.07401
	PurT	-0.210185	0.638261			LivJ	-0.25472	0.876294			PutP	-0.52114	0.966969
	GnsA	-0.21002	0.0645008			YggN	-0.25389	0.257837			AcnB	-0.519398	1.05157
	ThrC	-0.209892	1.05475			MoaD	-0.25284	0.350167			LacI	-0.519312	3.37533
	YnjB	-0.209687	1.00869			MalM	-0.25243	0.018957			YcjF	-0.519186	0.656479
	RimL	-0.20965	0.596589			PyrC	-0.25232	0.478507			CadA	-0.518953	0.649437
	MltA	-0.209299	0.724027			PaL	-0.25212	0.802097			SgbU	-0.51747	0.621705
	YeeX	-0.208822	0.113893			YibF	-0.25092	1.09855			GsiA	-0.517423	1.17536
	YbaK	-0.208772	0.376637			OtnI	-0.25085	0.041814			PdeK	-0.516541	1.85032
	CobT	-0.208547	0.499404			GsK	-0.25048	0.652235			FdnG	-0.516388	1.15124
	YicN	-0.208184	0.682386			TrxC	-0.25016	0.187008			MetAS	-0.515845	2.20284
	AnsP	-0.207493	0.428899			HinT	-0.24938	0.175828			YbbP	-0.51519	1.07401
	FsaA	-0.206985	0.298403			RnK	-0.24922	0.170987			SdhB	-0.514268	0.637578
	PgpB	-0.206763	0.336245			MutM	-0.24853	0.135606			MraY	-0.513669	0.741557
	DamX	-0.206729	0.778613			YbjP	-0.24847	0.462129			LptF	-0.512739	2.06589
	HolA	-0.20666	1.08694			ZapA	-0.24748	0.628938			TsX	-0.512043	0.547148
	HisJ	-0.206481	0.217427			NudL	-0.24723	0.696129			CusS	-0.511883	1.04767
	RsxC	-0.206022	0.464295			RluF	-0.24664	2.31807			BaeS	-0.511714	1.98556
	PaL	-0.204829	0.686486			PpA	-0.24545	0.226544			CstA	-0.511699	0.416385
	RsxE	-0.20413	0.736127			FtsB	-0.24508	0.380561			YbaQ	-0.510001	1.2132
	YihY	-0.202791	0.0668792			GabD	-0.24434	0.255469			TnaB	-0.508536	0.461904
	YheT	-0.20276	0.690948			EvgS	-0.24272	0.2877			RapA	-0.508122	1.89792
	TrmH	-0.20257	0.542384			NarZ	-0.24236	0.730435			EbgA	-0.505676	0.681227
	PtA	-0.202282	0.71423			YiaJ	-0.24185	0.684901			YbdR	-0.502012	0.271414
	PyrE	-0.202034	0.366421			YqjG	-0.24176	0.478507			TamB	-0.501098	2.19526
	KdpD	-0.201743	0.584277			YbiV	-0.24034	0.691451			ProP	-0.500952	1.2113
	MdoB	-0.201698	1.47028			CobC	-0.24017	0.063577			HsdS	-0.499795	1.77747
	PfkA	-0.200123	0.615537			FdhF	-0.23984	0.093494			YhjC	-0.499745	1.16724
	MsyB	-0.199804	0.11985			TusA	-0.2394	0.132361			LpxC	-0.499535	1.11535
	TadA	-0.199722	0.35137			FecC	-0.23933	0.398924			ArtJ	-0.496915	0.914412
	YajG	-0.199693	0.615572			MfD	-0.23903	0.555873			ArgB	-0.496893	1.30188
	CysP	-0.199131	0.132024			GppA	-0.2387	1.33967			RbsK	-0.493446	0.626707
	ArgB	-0.198616	0.376335			YqfB	-0.2371	0.586401			YagG	-0.492555	0.419899
	NarK	-0.198059	0.0586293			MenF	-0.23683	1.06013			PpnN	-0.49121	1.28287
	MdoG	-0.197937	0.905459			NanR	-0.23654	0.572171			FtsB	-0.489151	1.4124
	RfbA	-0.197547	0.798015			KdpD	-0.23605	0.509458			YrfG	-0.487872	2.23467
	LpxB	-0.197127	0.829117			AtpC	-0.23539	0.337911			SdaC	-0.48694	0.532578
	DhaM	-0.196532	0.120631			CspB	-0.23505	0.054495			CycA	-0.486782	0.733421
	GnsB	-0.1962	0.099296			DeoB	-0.23501	0.397015			YfiF	-0.485095	1.89676
	YajR	-0.196091	0.458366			IbpA	-0.23343	0.039839			PtrB	-0.480963	1.66925
	FecC	-0.196064	0.312948			RpmG	-0.2333	0.107335			MsbA	-0.479947	1.24468
	PyrD	-0.195899	0.307586			RfaC	-0.23283	0.719707			RfbD	-0.474741	2.49183
	MfD	-0.195725	0.608656			YjfP	-0.23245	0.641237			FolM	-0.472835	1.24055
	FtsW	-0.19401	0.73465			ZnuA	-0.23233	1.06013			FrlB	-0.47235	0.785022
	TdcB	-0.193913	0.0722739			OmpC	-0.23224	0.409106			AroF	-0.469716	1.99625
	YeiS	-0.193298	0.099296			RsmI	-0.23215	0.718242			YejM	-0.468959	1.42962
	AceF	-0.193095	0.459319			PgI	-0.23138	1.5549			BtsR	-0.468647	0.828347
	GcvT	-0.192921	0.0710269			GrxB	-0.22982	0.273594			SppA	-0.468056	1.73988
	TcyL	-0.192736	0.446011			YfaA	-0.22976	0.299894			AsnB	-0.467624	1.46931
	McrB	-0.192556	0.726667			DsdA	-0.22922	0.034079			KatG	-0.467262	1.25334
	PpC	-0.192345	0.636188			NarI	-0.22906	0.252178			DgcJ	-0.463852	1.3563
	AsmA	-0.192232	0.849196			LnT	-0.22853	1.49886			AtoC	-0.463624	0.655439
	TatC	-0.191823	0.451461			PurT	-0.22704	0.395729			GsiB	-0.462904	2.16065
	LpxK	-0.1918	0.617069			SbcD	-0.22624	0.625073			EpD	-0.46271	1.51785
	YidC	-0.191404	0.638261			MelR	-0.22574	0.092616			YfbV	-0.46243	0.847071
	ZntB	-0.191225	0.714789			CbpA	-0.22493	0.47823			ArgE	-0.460835	0.570616
	ThyA	-0.190766	0.701015			HolD	-0.22401	0.182617			MetC	-0.458833	2.33013
	PdxH	-0.190457	1.17223			NadE	-0.22368	1.06013			FbaA	-0.457777	2.55044
	LgT	-0.190413	0.343184			YjdM	-0.22348	0.097181			PtsA	-0.456276	0.497953
	YpjD	-0.189773	0.0790273			PdxA	-0.22336	1.03747			RraB	-0.455686	0.430717
	YpfN	-0.186053	0.0586293			GsiA	-0.22247	0.191162			BrnQ	-0.455093	0.944215
	ZapC	-0.185754	0.0477612			YfcN	-0.22136	0.548245			SucC	-0.454313	0.543115
	LiT	-0.185467	0.389998			NemA	-0.22135	0.33346			YdbH	-0.454231	1.19086
	LptG	-0.185056	0.712501			GadE	-0.22008	0.055696			YjbQ	-0.452891	0.5443
	YccS	-0.18433	0.489055			YhhM	-0.21842	0.69387			EptB	-0.452819	0.967074
	LuxS	-0.184328	0.099296			SufB	-0.21839	1.21872			AraC	-0.452317	0.312815
	AzoR	-0.183389	0.45937			FlK	-0.21745	0.381367			YeaD	-0.451936	1.05323
	YbiV	-0.18338	0.431312			IscA	-0.2168	0.220406			FolE	-0.451776	2.29573
	FeS	-0.183063	0.185614			PdeR	-0.21655	0.527486			PyrG	-0.451269	1.78916
	RbsA	-0.182418	0.157535			GlpX	-0.2164	1.39042			MurQ	-0.451004	0.388909
	NemA	-0.182397	0.270911			WzzE	-0.21579	0.68769			GatA	-0.450994	0.341202
	UacR	-0.181301	0.0658541			HhA	-0.21456	0.145633			AsnS	-0.448913	1.89264
	YaaJ	-0.18117	0.0876424			ShiA	-0.21445	0.178608			YgaZ	-0.447681	0.619392
	AscB	-0.180953	0.105076			EntB	-0.21444	0.2877			AcrD	-0.44347	1.45931
	FtsK	-0.178681	0.58326			PotD	-0.21436	0.345579			PanF	-0.442714	0.604742
	MelR	-0.17839	0.0526664			YcgL	-0.2133	0.327781			EptC	-0.44264	1.4683
	MurF	-0.178149	0.928027			YbaB	-0.21273	0.219953			ManY	-0.442369	0.491606
	KatG	-0.177676	0.258766			TadA	-0.21228	0.169826			YjjV	-0.441107	1.90167
	FdhF	-0.177548	0.0586293			FtsK	-0.21111	0.801728			YhhM	-0.440936	1.69703
	GabT	-0.177536	0.178696			KcH	-0.21107	0.87068			YdgJ	-0.438326	1.79494
	LolD	-0.177536	0.667258			TusB	-0.21107	0.499727			PurD	-0.436762	2.00574
	FpR	-0.177458	0.295509			PflD	-0.21054	0.477021			YebT	-0.43601	1.63794
	SbcC	-0.176885	0.985455			RodZ	-0.20938	0.473115			GutQ	-0.435671	1.5113
	YddE	-0.176612	0.328763			MetJ	-0.20917	0.131365			SotB	-0.433656	1.09157
	AmN	-0.176024	0.336713			YghQ	-0.209	0.102672			WecD	-0.431981	1.58302
	DgcJ	-0.175707	0.383923			CydD	-0.20881	0.730435			RfbC	-0.431839	1.86623
	HisA	-0.17495	0.46342			FecB	-0.20778	0.999109			GadA	-0.431703	0.975335
	LolE	-0.174299	0.613243			ArtP	-0.20745	0.748349			DtpA	-0.430935	1.08574
	SerC	-0.173311	1.38791			OppA	-0.20744	0.674471			AmpH	-0.42791	2.52697
	NarI	-0.173018	0.295866			YgaP	-0.20741	0.721425			GlnD	-0.427821	1.73602
	MetQ	-0.172409	0.512329			LysU	-0.20737	0.908162			PpC	-0.426421	1.71004
	MnmC	-0.172153	0.868015			ThiL	-0.20638	0.716177			TmcA	-0.425864	1.71999
	YcbX	-0.171751	0.49191			ModC	-0.20607	0.106215			ManZ	-0.425074	0.368225
	WecF	-0.171678	0.780722			DcuC	-0.20575	0.131365			IntA	-0.423748	0.863732
	TpiA	-0.171007	0.446011			CydC	-0.20548	0.730435			RecQ	-0.422713	2.05349
	BamD	-0.17085	0.902915			YgaV	-0.20443	0.135834			PyrC	-0.42113	1.77747
	TruC	-0.170787	0.355116			DusB	-0.20352	0.182761			YjbB	-0.421092	0.535475
	YhfA	-0.170579	0.116967			RpE	-0.20338	1.03225			PyrD	-0.420698	1.02537
	PreA	-0.170332	0.168906			FadL	-0.20186	0.404759			PncA	-0.42037	1.68102
	EpD	-0.169417	0.404608			YddE	-0.20133	0.911475			PurF	-0.42035	1.61999
	AcpH	-0.169305	0.3625			UbiX	-0.20127	0.635001			DapF	-0.419657	0.77708
	SbcD	-0.169288	0.480241			ZntR	-0.20078	0.224793			YdiJ	-0.417421	1.8256
	LepB	-0.169285	0.58326			DkgB	-0.20076	0.692882			NhaA	-0.417018	0.95721
	GhrB	-0.169241	0.248887			FadD	-0.20073	0.607848			MglB	-0.416744	0.262773
	RecC	-0.169014	0.654881			TatE	-0.19923	0.273237			NuoF	-0.414659	1.00772
	CysE	-0.16779	1.01661			YbhK	-0.19811	1.00925			GlpX	-0.413294	2.3128
	TreC	-0.167783	0.029665			RstA	-0.19801	1.31939			RnG	-0.412133	2.28833
	DgcI	-0.16778	0.311911			PykF	-0.19737	0.858644			LolE	-0.412071	1.04494
	PsD	-0.167721	0.628908			TcyP	-0.19725	0.263642			YjiA	-0.411609	0.490607
	RpH	-0.167417	0.281747			IdnO	-0.1963	0.057794			AgaV	-0.410453	0.419066
	NadK	-0.167132	0.499404			FdnG	-0.1953	0.269945			HisH	-0.410037	1.84273
	YdiJ	-0.166747	0.704767			YhdP	-0.19482	0.586401			KdpE	-0.409679	2.36794
	YdgJ	-0.166662	1.05015			BrnQ	-0.19449	0.299894			GyrA	-0.409472	1.39955
	TapT	-0.166551	0.594062			PurM	-0.19443	0.480269			ArtM	-0.407243	1.06244
	HupA	-0.166038	0.113872			PyrF	-0.19434	0.276354			UlaG	-0.406151	0.98569
	EpmA	-0.165465	0.492326			LysC	-0.194	0.49302			RnB	-0.404973	2.193
	CmoB	-0.165039	0.458195			DeoA	-0.19218	0.055696			YjhU	-0.404604	2.91885
	DeR	-0.165024	0.463495			EdD	-0.19207	0.248929			DadX	-0.403836	0.416385
	WecD	-0.164715	0.581486			BaeS	-0.19206	0.577222			ClcA	-0.403194	0.757603
	GuaB	-0.16465	0.281775			YhjC	-0.19163	0.188037			PitA	-0.402474	1.10355
	KatE	-0.164577	0.0569258			GlpK	-0.19091	0.019202			NadE	-0.40142	4.27081
	FtsE	-0.164551	1.26145			AstE	-0.19067	0.030955			NarZ	-0.401211	0.871454
	CspB	-0.164378	0.0531691			IscU	-0.19043	0.152364			ArgD	-0.400964	1.61059
	GapA	-0.164357	0.796005			MalG	-0.1897	0.021482			FabY	-0.400681	1.30179
	RnM	-0.163691	0.157535			DapB	-0.18956	1.0496			SapF	-0.397611	1.86868
	RuvC	-0.163585	0.315636			BfR	-0.18944	0.133722			FadH	-0.397427	0.527319
	RlmC	-0.163083	0.281025			YegW	-0.18927	0.465029			YihI	-0.397038	0.178137
	LysP	-0.162909	0.371492			CyaY	-0.18856	0.269945			DosC	-0.395252	0.147031
	NrdA	-0.162876	0.58637			YhhW	-0.18853	0.630411			FtsI	-0.395229	1.11447
	FolE	-0.162793	1.9798			LsrF	-0.18827	0.311925			FolD	-0.39482	2.19937
	YibF	-0.162763	0.545057			YihY	-0.18807	0.032331			KcH	-0.394755	1.49326
	RpmF	-0.162136	0.0663415			YjjU	-0.18769	0.251515			HupA	-0.394729	0.875838
	MacA	-0.162079	0.357209			CspE	-0.18746	0.142589			SucD	-0.393716	0.427613
	YdgH	-0.161495	0.596589			FolE	-0.1874	0.908162			YjdF	-0.391246	0.807352
	YidR	-0.161387	0.67838			TsaE	-0.18727	0.387116			WzzE	-0.390937	1.61934
	RpmG	-0.160739	0.0719372			PurA	-0.18727	1.20195			RstA	-0.390514	1.38035
	UbiX	-0.160713	0.520193			YmdB	-0.18676	0.544794			RsxC	-0.389102	1.07362
	YfiH	-0.160624	0.524395			TatA	-0.18651	0.420854			UxuB	-0.387652	0.383993
	YqaB	-0.160404	0.690948			YacC	-0.18636	0.625308			HemY	-0.387378	1.84147
	TolB	-0.160017	0.910292			PpX	-0.18554	0.689655			YnbE	-0.3865	1.55063
	RpsU	-0.16	0.0681068			AtpF	-0.18527	0.311925			SdhD	-0.386186	0.375484
	MsbA	-0.159977	0.46342			SufC	-0.18427	0.570765			YidC	-0.38278	1.10355
	MiaB	-0.15967	0.331922			YifK	-0.18336	0.266176			WecF	-0.382367	1.98763
	YeaD	-0.159343	0.146472			PpK	-0.1833	0.444855			PotA	-0.382231	1.52623
	TmcA	-0.158613	0.323801			YbgE	-0.18313	0.2877			PflB	-0.379228	2.09806
	GsiA	-0.158201	0.218758			SlyX	-0.18237	0.05765			MppA	-0.378629	1.35477
	AroB	-0.157901	0.545057			PpnP	-0.18212	0.137563			PcnB	-0.377508	1.29808
	YidA	-0.15756	1.26145			HldE	-0.18148	0.64855			ClpA	-0.376817	0.455347
	BisC	-0.15734	1.00941			IntZ	-0.18063	0.211058			FimH	-0.376669	0.399443
	NlpA	-0.157148	0.169228			DcrB	-0.18036	0.845076			VsR	-0.375555	0.517338
	FhuE	-0.156933	0.191107			ThrB	-0.18007	0.353354			InsH21;insH1;insH2;insH3;insH4;insH6;insH7;insH8;insH9;insH10;insH11	-0.374741	1.73278
	EmrA	-0.156751	0.401468			AcrB	-0.18006	0.944578			DtpB	-0.374563	0.312779
	IclR	-0.156504	0.912917			GpmI	-0.17959	1.37617			LgT	-0.373745	0.8813
	DeoA	-0.155537	0.0586293			RluA	-0.17895	0.302924			CobB	-0.373165	2.25878
	GntR	-0.155194	0.754921			PliG	-0.17772	0.458021			TdcC	-0.372948	0.306433
	GatZ	-0.15503	0.0586293			FbaA	-0.17732	0.486251			YcaC	-0.372027	1.04033
	YnhG	-0.154893	0.188674			DgcI	-0.17722	0.325828			HspQ	-0.371138	0.41435
	TreB	-0.153901	0.0200231			YjhU	-0.17647	1.06013			MenD	-0.371092	2.15799
	RlpA	-0.153847	0.371492			FpR	-0.17601	0.342755			GltA	-0.370753	0.282014
	PurC	-0.153203	0.538063			OmpF	-0.17488	0.087319			MukB	-0.370332	1.30866
	HypE	-0.153148	0.384313			CvrA	-0.17484	0.260229			AdD	-0.367391	1.56862
	ElyC	-0.152412	0.580053			YfdH	-0.17454	0.625073			YbjL	-0.367321	0.931452
	CysG	-0.151999	1.34732			AtpG	-0.17452	0.596972			YcjX	-0.367241	0.491891
	HldE	-0.151785	0.640269			RnB	-0.17447	0.641237			RfaF	-0.36712	2.16065
	ZapB	-0.151342	0.0309927			YeeN	-0.17414	1.07393			LptG	-0.366389	1.46724
	RseP	-0.151258	0.550514			CysS	-0.174	0.819008			PgsA	-0.365029	0.958126
	GlnA	-0.151248	0.630116			IspA	-0.17316	0.709849			NuoI	-0.364912	1.10258
	RfbB	-0.151027	0.67838			QorB	-0.17307	0.572495			YjhC	-0.363975	0.591847
	RlmG	-0.150466	0.305502			LeuS	-0.17294	0.858902			YcbX	-0.363522	2.04604
	FtsZ	-0.149542	0.849131			GyrA	-0.17243	1.0496			TusC	-0.363454	1.52857
	DcM	-0.148823	0.939904			TyrB	-0.17191	0.204248			PotD	-0.363058	0.859632
	AdhE	-0.148767	0.313969			LsrB	-0.17159	0.16651			SaD	-0.362842	1.07401
	DcuR	-0.148437	0.295509			AmN	-0.17116	0.273237			DsbA	-0.36245	0.645318
	YihI	-0.148274	0.0396474			YcaO	-0.17052	0.403059			HisF	-0.361531	1.89676
	IhfA	-0.147972	0.0557662			RsmF	-0.17047	0.299894			YbhK	-0.360667	2.34414
	MpaA	-0.147729	0.119946			PotA	-0.17032	0.278307			YnjF	-0.36016	0.624246
	ClcA	-0.146911	0.311911			AceE	-0.17015	0.309339			YbhF	-0.359486	0.770437
	YdiY	-0.146474	0.330504			FecA	-0.16956	0.49302			AceB	-0.358418	0.812643
	RpE	-0.146299	0.484655			YaeH	-0.16947	0.412774			GapA	-0.35778	2.44081
	YhdE	-0.145948	0.939904			MetC	-0.16943	0.3204			YojI	-0.357414	0.670967
	AcpT	-0.145442	0.229484			YaeR	-0.16899	0.2956			RsxE	-0.35741	1.73281
	GntK	-0.145299	0.0586293			YqeG	-0.1673	0.410725			MrcB	-0.357114	0.894035
	YjhU	-0.145224	1.47028			YibT	-0.16568	0.498235			NadC	-0.355788	2.6439
	WzxE	-0.144981	0.231211			AtpD	-0.16552	0.587565			DcuS	-0.355476	1.19103
	YbaL	-0.144752	1.07236			PitA	-0.16516	0.263642			NuoG	-0.355455	0.826387
	YacC	-0.144601	0.2748			PdeN	-0.1642	0.113948			GlyA	-0.354339	2.284
	ThiL	-0.144022	0.524253			YfeH	-0.1635	0.374026			YdiK	-0.353897	0.763445
	PhrB	-0.143487	0.108866			TamB	-0.16337	0.719707			NudK	-0.353615	1.30012
	TatA	-0.143333	0.458331			MnmC	-0.16293	0.79276			YjiE	-0.353239	1.50071
	MetG	-0.143162	0.846962			CusS	-0.1619	0.375573			FumC	-0.353036	0.516921
	RfaJ	-0.143092	0.326606			PotC	-0.16108	0.222359			YbiV	-0.352664	1.23236
	DcuS	-0.142912	0.372726			RnE	-0.16062	0.723744			InfA	-0.35112	1.06347
	MepA	-0.142725	0.593506			GpT	-0.16056	0.273224			SstT	-0.349863	0.301062
	HemY	-0.14186	0.624747			PotB	-0.16056	0.20003			NagE	-0.348603	0.759517
	CfA	-0.141665	0.551844			BcsG	-0.1604	0.142589			PfkA	-0.347517	1.30293
	CoaE	-0.141083	0.538175			LysP	-0.15974	0.512498			MurJ	-0.346954	0.735777
	GluQ	-0.141047	0.286126			RcsD	-0.15947	1.37617			FhuE	-0.346837	1.34671
	FepB	-0.140748	0.444047			RimO	-0.1588	0.260229			ThiP	-0.345336	0.29909
	RhtA	-0.139847	0.121705			ArtM	-0.1584	0.185339			AstE	-0.344899	0.348034
	GyrA	-0.139258	0.664112			YhjV	-0.15835	0.269945			QorB	-0.344766	1.31892
	GlpX	-0.138932	0.912917			YafO	-0.15739	0.180939			MacA	-0.344106	1.71393
	SkP	-0.138826	0.0586293			YdbK	-0.15711	0.726273			GlsA1	-0.34182	0.759517
	TcyN	-0.138392	0.265295			FecE	-0.15686	0.365841			InsG	-0.341485	0.503699
	BluR	-0.13809	0.44311			DppA	-0.15568	0.318652			PstA	-0.341424	0.580418
	YihN	-0.137854	0.0375431			RacR	-0.1556	0.182874			InsL1;insL2;insL3	-0.341408	1.00065
	ReP	-0.137743	0.401496			YccX	-0.15494	0.147932			YbjS	-0.341269	1.70222
	YeeN	-0.137537	1.59721			YcgB	-0.15418	0.104032			YeaC	-0.340912	0.186818
	GstB	-0.137125	0.367296			NrdA	-0.15351	0.587565			GlK	-0.340743	0.413276
	TamA	-0.136924	0.524778			RstB	-0.153	0.398924			GatZ	-0.340399	0.210026
	GlnG	-0.136841	0.729944			YchA	-0.15195	0.106215			GsK	-0.340167	1.4218
	WecG	-0.136211	0.698389			NfI	-0.15183	0.468619			NanR	-0.339905	1.55263
	CdD	-0.134878	0.0490632			FepB	-0.1514	0.381839			YjbJ	-0.339245	0.178137
	BetT	-0.134821	0.178696			RlpA	-0.15121	0.359127			OmpF	-0.337561	0.639759
	RsxG	-0.134632	0.344093			SerB	-0.14982	0.590295			DsdC	-0.337504	0.376188
	YifK	-0.13457	0.214977			YfbV	-0.14957	0.282543			YddE	-0.337183	1.58353
	DusC	-0.134344	0.273737			GlnA	-0.14956	0.2877			YajG	-0.337111	1.43501
	TdcG	-0.134193	0.0477612			MioC	-0.14925	0.182825			BglX	-0.33687	1.30654
	YgaP	-0.133389	0.477771			YdhF	-0.14904	0.263967			WbbJ	-0.335465	1.2626
	YebT	-0.13337	0.736949			SbcC	-0.14903	0.806192			PldB	-0.334156	1.71922
	SrlB	-0.13297	0.0132925			NuoE	-0.14885	0.092616			RppH	-0.333368	1.24188
	PyrF	-0.132896	0.35776			PpC	-0.14832	0.214018			FumA	-0.333124	0.275539
	HsdS	-0.132805	0.483474			ClpA	-0.14763	0.05765			HcxA	-0.332915	0.119597
	YidB	-0.132672	0.0658541			EptC	-0.14732	0.521741			RluA	-0.332784	0.77826
	SapC	-0.132626	0.226861			RpiA	-0.14624	0.56889			NudF	-0.332353	2.36794
	FadL	-0.132151	0.377561			PpiC	-0.14561	0.317894			LolA	-0.331637	0.357373
	TatB	-0.132135	0.361918			YbcJ	-0.14542	0.156206			BtsS	-0.331186	0.329169
	DeF	-0.131946	0.518416			EcO	-0.14539	0.359732			OmpC	-0.328999	0.812643
	DacB	-0.131803	0.497319			SodA	-0.14531	0.273237			PaL	-0.328753	0.871778
	BrnQ	-0.131782	0.26527			YecM	-0.14525	0.185616			AsmA	-0.32863	1.71269
	BamB	-0.131085	0.767215			PldB	-0.14508	0.495766			YjjG	-0.328103	0.712313
	MurB	-0.130796	0.67838			YnfB	-0.145	0.051076			ApaH	-0.32564	1.64945
	PreT	-0.130115	0.120631			YffS	-0.1447	0.159923			AroP	-0.32512	0.627728
	DnaG	-0.129901	0.270014			UvrB	-0.14429	0.479896			HprR	-0.324815	0.951112
	SapF	-0.129755	0.501588			ReP	-0.14391	0.35339			WecE	-0.324498	1.75022
	GlnP	-0.129664	0.276388			UvrC	-0.14389	0.768702			SucB	-0.324367	0.371218
	CysS	-0.129656	0.624747			SpeD	-0.14353	0.24094			Kbp	-0.323386	0.235883
	YnfF	-0.129621	0.3625			PrS	-0.1429	0.200059			PolA	-0.323112	2.56767
	FtsB	-0.129492	0.309224			PyrG	-0.14225	0.269945			LapB	-0.32256	1.48503
	UvrA	-0.128762	0.607226			YfgM	-0.14207	0.540029			YibF	-0.321278	1.45478
	MacB	-0.127198	0.145937			TatC	-0.14119	0.243591			CfA	-0.320147	1.48438
	AmiD	-0.12695	0.446265			UbiC	-0.14109	0.57335			PgpB	-0.319245	1.14416
	PlsY	-0.12687	0.246304			KatG	-0.14091	0.149996			YhgE	-0.318459	0.484129
	QueE	-0.126491	0.591555			YdgH	-0.14063	0.499727			TrmL	-0.317493	1.28913
	DcD	-0.126344	0.306116			CedA	-0.14042	0.096772			MaA	-0.31724	0.407111
	PlaP	-0.126264	0.339657			SapB	-0.13933	0.234039			RsmI	-0.317	1.48438
	MenB	-0.12615	0.75996			MscS	-0.13925	0.200059			AdhE	-0.316965	0.866962
	BetI	-0.125799	0.0508743			TruA	-0.1392	0.273224			YghG	-0.316194	0.749133
	EmrB	-0.124922	0.14492			BarA	-0.13828	0.59352			YfeC	-0.315961	0.219041
	RfaF	-0.124817	0.680033			GcvT	-0.13786	0.034079			AmN	-0.314888	1.13119
	PldB	-0.12463	0.513583			DpiA	-0.13732	0.404023			YeeN	-0.314732	2.33013
	FetA	-0.124426	0.330504			MdoB	-0.13726	1.08077			RfaJ	-0.312986	1.35358
	GloB	-0.12437	0.439518			MetK	-0.13644	0.182761			LpxK	-0.312803	1.39431
	HrpB	-0.123934	0.717003			YecA	-0.13614	0.24094			CaN	-0.312173	2.34414
	RlhA	-0.123839	0.229484			RecO	-0.13578	0.144662			YghF	-0.312103	0.373418
	LpxT	-0.122483	0.306116			LptF	-0.13574	0.273224			RsxA	-0.311996	0.797802
	RsgA	-0.122059	0.883128			YqaB	-0.13568	0.572241			NarH	-0.311786	0.920082
	OmpC	-0.121727	0.0890522			GloA	-0.13565	0.402694			RimL	-0.309758	1.44128
	YedJ	-0.121535	0.0790273			AcuI	-0.13562	0.465824			DapB	-0.309227	2.71573
	ModA	-0.121438	0.099296			PurD	-0.13557	0.396342			RsD	-0.309039	0.299589
	DsbD	-0.121318	0.461059			PtsI	-0.13549	0.58729			AtpE	-0.308944	0.821959
	DsbA	-0.121178	0.0928911			SerC	-0.13549	0.773466			SerB	-0.30809	1.98508
	TrmB	-0.121067	0.229484			GstB	-0.13498	0.487888			YiaJ	-0.307611	1.60575
	RihC	-0.121003	0.0562647			TruC	-0.13497	0.227991			UxaC	-0.307607	0.305133
	AidB	-0.120893	0.245652			ChbF	-0.13471	0.037927			KefG	-0.30709	0.655909
	AcnB	-0.120829	0.0816456			UbiB	-0.13461	0.607848			CorA	-0.306374	1.47388
	MutY	-0.119897	0.307626			GalS	-0.13421	0.026066			UxaA	-0.306042	0.388671
	LamB	-0.119895	0.0124619			AroB	-0.13391	0.398924			RpoH	-0.305206	0.097734
	MrcA	-0.119552	0.246763			GnD	-0.13386	0.797174			DgT	-0.30511	0.536626
	RluE	-0.118691	0.34661			ArgI	-0.13385	0.147932			CspC	-0.304605	0.353093
	TolA	-0.118034	0.229617			YidA	-0.13364	1.11406			SodA	-0.304072	1.3699
	TyrB	-0.118009	0.26527			HypB	-0.1333	0.240929			TolR	-0.303362	1.05157
	CusS	-0.117722	0.264153			SpeB	-0.13298	0.388857			NlpC	-0.303305	0.455112
	PgK	-0.117267	0.995214			BtuR	-0.13282	0.55064			YeaH	-0.302416	0.327331
	PyrC	-0.117063	0.297538			GltP	-0.13277	0.234039			FpR	-0.301649	1.21002
	GpT	-0.116729	0.390989			GcvH	-0.13184	0.033895			YhjA	-0.301157	0.537775
	DcP	-0.116378	0.902915			MpaA	-0.131	0.252178			UgpC	-0.300551	0.763739
	BcsB	-0.116213	0.37837			IclR	-0.13098	0.499727			YeiG	-0.297114	0.365107
	EcO	-0.115837	0.166601			RsmJ	-0.13064	0.151487			TpiA	-0.295506	1.04494
	YcbZ	-0.115678	0.868015			NikA	-0.13057	0.087319			CpxA	-0.29524	0.633514
	CyaA	-0.115487	0.61212			YdiY	-0.13046	0.135013			YegW	-0.295139	0.653268
	FecE	-0.115328	0.295981			PtsG	-0.13033	0.302924			ThiQ	-0.294436	0.54116
	YafK	-0.114944	0.0936147			TolR	-0.13027	0.30583			PliG	-0.294132	0.993777
	BirA	-0.114515	0.453654			GlyA	-0.13016	0.374026			CrL	-0.29393	0.671982
	RfaQ	-0.114205	0.431312			PsD	-0.12987	0.309534			AtpG	-0.293872	1.74481
	BglB	-0.113927	0.0526664			WrbA	-0.12946	0.092922			SyD	-0.293608	2.42556
	AstC	-0.113709	0.0304738			LptA	-0.12933	0.158966			ArgI	-0.293503	0.836331
	MetK	-0.113325	0.226861			UxaB	-0.12909	0.207464			CydB	-0.293319	0.737499
	YcfH	-0.11328	0.523647			YbdF	-0.12899	0.131365			MdoG	-0.292154	1.3722
	WzzE	-0.112938	0.371492			YhbW	-0.12781	0.520911			DnaE	-0.29214	0.9699
	PurD	-0.112903	0.498347			MetAS	-0.1268	0.224793			HdeD	-0.291766	0.209441
	RstA	-0.112651	0.396606			MdoG	-0.12674	0.478507			UppP	-0.29128	0.730038
	RfaB	-0.112348	0.584277			AmpG	-0.1266	0.33346			YcjW	-0.290367	0.54116
	FtsH	-0.111745	0.618589			YdgI	-0.12615	0.106215			DxS	-0.290163	1.99625
	YiaJ	-0.111609	0.270014			ArsR	-0.12561	0.092832			SmpB	-0.289988	3.13519
	BglX	-0.111425	0.658772			NlpA	-0.1256	0.137781			AcS	-0.289664	0.175306
	HolC	-0.111097	0.553342			TolB	-0.1247	0.586401			PgK	-0.289371	2.68826
	UpP	-0.110375	0.169228			MetG	-0.12415	0.69387			MdoD	-0.286468	1.33172
	MtnN	-0.109991	0.195634			PolA	-0.12291	1.03115			GltD	-0.286227	1.86868
	YqiA	-0.109825	0.363468			DedD	-0.12257	0.146642			GltP	-0.285245	0.894035
	DdlB	-0.109736	0.376356			SspB	-0.12247	0.106215			MrdA	-0.284957	0.962767
	YhjD	-0.109586	0.246122			ChrR	-0.12225	0.522657			AspA	-0.283528	0.288028
	OgT	-0.109402	0.115922			FtsI	-0.122	0.495766			YidA	-0.283489	2.97232
	RsmC	-0.109168	0.325744			YbiS	-0.12162	0.139927			YnjB	-0.283319	0.951669
	DmsA	-0.108748	0.159759			ModF	-0.1215	0.059376			ExoX	-0.283125	0.312731
	DtD	-0.1079	0.11985			RecG	-0.12134	0.499851			PbpG	-0.282188	2.0857
	UbiI	-0.107742	0.524395			YejF	-0.12127	0.260746			DacB	-0.282146	2.07901
	SmG	-0.107712	0.0411425			PyrE	-0.12124	0.158991			TldD	-0.280982	1.71577
	ArtJ	-0.107493	0.0729949			HypE	-0.12049	0.57335			ZapE	-0.280473	1.10258
	AsnB	-0.107242	0.148266			CmK	-0.12004	0.187034			ZntB	-0.280175	1.63859
	PgsA	-0.107082	0.120631			YajG	-0.12	0.225115			YbgE	-0.279552	0.852977
	ApT	-0.107045	0.226861			NadC	-0.11965	0.516829			YacC	-0.27878	1.08673
	NagE	-0.106796	0.102323			AccB	-0.1195	0.135569			CusA	-0.278549	0.262773
	GpmI	-0.106749	0.553109			DeR	-0.11932	0.200059			IlvH	-0.27721	0.702543
	OsmC	-0.106699	0.106184			BlC	-0.11928	0.135606			RutR	-0.277093	1.5597
	NudK	-0.106544	0.271401			TpiA	-0.1189	0.263278			WecG	-0.276823	1.94883
	ShiA	-0.106508	0.11701			SohB	-0.11853	0.716982			AtpF	-0.27459	0.8782
	HisS	-0.106111	0.338027			PdeK	-0.11824	0.662807			CoaBC	-0.273299	1.1269
	NanR	-0.105707	0.255929			AcS	-0.11823	0.050737			XynR	-0.272758	1.31233
	YbdL	-0.105165	0.226861			CaN	-0.11816	0.392534			YheT	-0.272551	1.37168
	YjcE	-0.10513	0.100267			AsnB	-0.11808	0.104032			NuoC	-0.272393	0.559887
	ValS	-0.104813	0.754921			LexA	-0.11794	0.473115			RpE	-0.272328	1.08788
	YibL	-0.104433	0.0424913			CoaE	-0.11788	0.359732			EmrA	-0.270316	0.912043
	MdtB	-0.104257	0.304491			GlnE	-0.11639	0.175828			YcaO	-0.270165	2.07246
	GalS	-0.104216	0.0202591			DeoC	-0.11632	0.038701			GalK	-0.270117	0.337369
	HlyE	-0.104209	0.159759			PtsH	-0.11612	0.129021			CyaA	-0.269548	0.807734
	HemN	-0.103891	0.559453			HsdS	-0.11608	0.401555			ReP	-0.269396	1.1269
	YhiN	-0.103806	0.169228			YdfG	-0.11523	0.69387			HexR	-0.268844	0.366834
	NfI	-0.103803	0.125227			YedJ	-0.11522	0.151008			IlvC	-0.268717	1.00772
	YiiS	-0.103786	0.119946			YjgA	-0.1151	0.111286			AroD	-0.268568	1.81253
	PgpC	-0.103541	0.307586			FetA	-0.11508	0.716982			YbeZ	-0.267891	1.64172
	BaeR	-0.103507	0.311911			UvrY	-0.11465	0.365914			PsD	-0.267547	1.07328
	PriA	-0.103439	0.361918			YbhR	-0.11446	0.030955			YihD	-0.267263	0.111229
	SpoT	-0.10328	0.790012			HisH	-0.114	0.344236			YihL	-0.267049	0.263312
	SelB	-0.103035	0.676392			LpdA	-0.11389	0.383219			HdA	-0.266888	0.967074
	RnB	-0.102509	0.29158			CsdE	-0.11364	0.104474			YidB	-0.266433	0.369948
	AtpF	-0.101887	0.220064			GuaA	-0.11351	0.231359			SbmA	-0.266329	0.258714
	PnP	-0.101526	0.451461			YfiH	-0.1135	0.159923			WbbI	-0.266089	1.72238
	AldA	-0.101472	0.0255806			PncA	-0.11345	0.209175			PdxY	-0.265812	0.469703
	EntB	-0.101089	0.157535			CrR	-0.11304	0.165129			CysE	-0.265605	1.75542
	YgfX	-0.100413	0.378258			ArgG	-0.11299	0.937264			YjfP	-0.265572	1.52449
	QueG	-0.100173	0.0942923			ZntB	-0.11288	0.298089			AceF	-0.26544	1.04171
	FtsI	-0.0995255	0.390803			AroD	-0.11272	0.252191			AroB	-0.265338	1.23236
	MltC	-0.0993128	0.286737			GlmS	-0.1127	0.368669			QueE	-0.264957	1.36367
	MetN	-0.0991054	0.350124			YebT	-0.11236	0.46684			FtsQ	-0.264884	1.20354
	YfeC	-0.0984461	0.0526664			RecQ	-0.11226	0.375024			MobB	-0.264827	0.406758
	MenE	-0.0984316	0.199591			UnG	-0.11221	0.3527			PtrA	-0.264822	1.62061
	YejM	-0.0983739	0.483474			RsxE	-0.11209	0.106215			GstB	-0.26433	1.08443
	RaiA	-0.0983198	0.0187965			IscX	-0.11208	0.054003			YtjB	-0.263247	0.644586
	DusA	-0.098197	0.293959			PfkA	-0.11188	0.294975			MscK	-0.262955	0.771676
	SlyA	-0.0977168	0.0740358			RecC	-0.11147	0.422598			ApaG	-0.262157	1.31908
	YgdQ	-0.0975089	0.132063			ArgE	-0.11143	0.065856			YicG	-0.261793	0.446887
	InsC1;insC2;insC3;insC4;insC5;insC6	-0.0968683	0.138447			RpH	-0.11136	0.111696			HslU	-0.260982	0.556178
	CydA	-0.0968275	0.2114			YraR	-0.11058	0.216402			MetG	-0.260375	1.66925
	YjjI	-0.0966601	0.049229			YccA	-0.11017	0.340228			ZntR	-0.260056	0.461904
	AaS	-0.0963736	0.303576			MltA	-0.10983	0.276995			TesA	-0.25988	0.577565
	UnG	-0.0963378	0.334511			PlaP	-0.10977	0.151008			FxsA	-0.259651	0.208471
	PitA	-0.0961614	0.168906			ModA	-0.10974	0.092616			MurF	-0.258706	1.50378
	CusA	-0.0960519	0.0781533			YqjD	-0.10972	0.092832			YnaI	-0.257132	0.397332
	GutQ	-0.0948315	0.120631			PotF	-0.10919	0.021093			AscB	-0.257086	0.294809
	MreC	-0.0944977	0.242325			CdH	-0.10902	0.276354			TatE	-0.256576	0.94433
	PdeI	-0.09443	0.142197			QueE	-0.10895	0.227991			AdeP	-0.256538	0.710949
	UppP	-0.0943165	0.178696			RnhB	-0.10872	0.131365			ThyA	-0.256369	1.19234
	MipA	-0.0941458	0.268903			PtrA	-0.10861	0.49302			BtuR	-0.255636	2.16624
	YbbA	-0.0939608	0.099296			FtsZ	-0.10856	0.571706			CspD	-0.254698	0.088809
	KdsD	-0.0937071	0.29158			CobB	-0.1082	0.386672			FtsA	-0.254544	1.73281
	YqfB	-0.092412	0.149141			YajQ	-0.10795	0.256843			PepE	-0.252771	0.231808
	PtrA	-0.0920424	0.385762			EngB	-0.10659	0.256843			YgaP	-0.25223	1.31167
	YaeR	-0.0915792	0.0685103			BirA	-0.10653	0.28939			TcdA	-0.25205	1.3386
	EnO	-0.090714	0.291741			CysA	-0.10593	0.053553			EnO	-0.250508	1.21635
	AlaA	-0.0906005	0.335164			MntR	-0.10585	0.129021			RhtA	-0.250463	0.183761
	PbpG	-0.0901718	0.551844			MsrB	-0.10561	0.043108			ArtP	-0.250343	1.3563
	RibB	-0.0901222	0.161689			SmpB	-0.10546	0.911475			SufS	-0.250237	1.50579
	NeI	-0.0897913	0.11985			HlyE	-0.10541	0.163444			MtnN	-0.249997	0.866377
	RibD	-0.0896454	0.344899			OmpX	-0.10541	0.14072			SrkA	-0.249433	1.75839
	RpoN	-0.0893922	0.509549			FtsQ	-0.10531	0.479896			HldE	-0.249331	1.32824
	HisF	-0.0892553	0.23989			YggL	-0.10516	0.147932			YfgG	-0.249253	1.2261
	YbjX	-0.0888462	0.188674			ProY	-0.10508	0.186099			AspC	-0.245363	0.899038
	FolD	-0.0882072	0.327836			YjgH	-0.10501	0.079054			LolC	-0.244699	0.983981
	AtpD	-0.0872855	0.26527			LipB	-0.10462	0.252178			FadD	-0.244189	1.64435
	ZapE	-0.0869522	0.148749			LolD	-0.10447	0.21295			CobC	-0.244183	0.114153
	XynR	-0.0866931	0.119904			ArgT	-0.10439	0.131365			YacG	-0.243848	0.192664
	RnG	-0.0862856	0.583772			FnR	-0.1042	0.24094			GlF	-0.243768	1.69494
	SuhB	-0.0860805	0.155684			FadJ	-0.10369	0.029235			YeeR	-0.243654	0.036248
	TolQ	-0.0859165	0.361918			ArgH	-0.10366	0.22055			RfbA	-0.243585	1.294
	PpnN	-0.0857501	0.0631326			ChbA	-0.10362	0.106414			GpmI	-0.243394	2.19526
	NlpI	-0.0855842	0.246763			PpiA	-0.10352	0.178447			YecJ	-0.241894	0.142869
	GuaA	-0.0855389	0.187002			RpsP	-0.10309	0.087319			SbcD	-0.241862	1.10355
	YhhM	-0.0854506	0.191287			GlnG	-0.10293	0.586401			ThrB	-0.241338	0.588133
	RluD	-0.0850959	0.201414			GalF	-0.10281	0.299894			YicN	-0.240316	1.12828
	SecA	-0.0849013	0.877435			SpeE	-0.10235	0.261821			LysU	-0.240019	1.04494
	CdH	-0.0847545	0.203339			AmyA	-0.10184	0.12966			NadD	-0.239892	0.578643
	FdhE	-0.0846705	0.556792			PpiD	-0.10126	0.292627			YdhF	-0.238923	1.10355
	RlmJ	-0.0843978	0.327836			GcvP	-0.10106	0.030955			HypD	-0.238732	0.954149
	IspA	-0.0839591	0.243133			TatB	-0.10092	0.143618			HcaT	-0.238173	0.324323
	YhjC	-0.0837896	0.0746182			MrcB	-0.10067	0.398308			RimJ	-0.237369	0.530664
	SapA	-0.0837703	0.2114			YheT	-0.10063	0.287121			CysS	-0.236732	1.51927
	DedA	-0.0827727	0.0789975			FrsA	-0.10047	0.685189			IspA	-0.236563	1.17284
	YehS	-0.0827551	0.251066			RpoD	-0.1002	0.56889			HemL	-0.235275	1.05323
	RsmJ	-0.0826526	0.083901			SrkA	-0.09996	0.54891			MtlR	-0.235174	0.923478
	LpdA	-0.0823193	0.26527			BisC	-0.09984	0.27629			FtsH	-0.234761	1.32995
	NagK	-0.0817606	0.0781533			PlsX	-0.09953	0.152418			SapD	-0.23447	0.676862
	YccF	-0.0816784	0.187601			DnaQ	-0.09938	0.187422			YbeY	-0.233177	0.300217
	RnhB	-0.0816488	0.127754			YdhC	-0.09928	0.117794			RodZ	-0.233061	0.787015
	GltP	-0.081264	0.119946			BetB	-0.09924	0.208815			FdoI	-0.232265	0.55959
	GmK	-0.081058	0.218037			IdnD	-0.09881	0.049659			YhbP	-0.232238	0.260795
	YbaY	-0.0809198	0.0467418			YghJ	-0.0986	0.087891			PutA	-0.23218	0.259337
	MdtC	-0.0807295	0.173925			PrC	-0.09859	0.301806			CytR	-0.231437	0.180389
	RodZ	-0.0804935	0.132024			PyrH	-0.09843	0.235319			HrpB	-0.23113	1.31516
	PncA	-0.08041	0.205958			MsbA	-0.0983	0.193534			NuoA	-0.229788	0.723584
	SohB	-0.0799937	0.489706			QueA	-0.09818	0.24094			FumD	-0.229628	0.433037
	FetB	-0.0794487	0.174043			RfaF	-0.09738	0.341841			UspC	-0.229445	0.370767
	RsxB	-0.0793338	0.148442			NudF	-0.0973	0.49302			CdsA	-0.228824	0.305208
	AtpG	-0.0788574	0.321454			InfC	-0.09729	0.151008			TatA	-0.22829	0.809334
	GloA	-0.0786772	0.14492			TusE	-0.09725	0.139847			MalZ	-0.227395	0.753669
	MutL	-0.0784554	0.294955			TolA	-0.09712	0.159923			YibQ	-0.226891	0.802047
	MnmA	-0.0780416	0.212789			MrdA	-0.09678	0.132387			DeoB	-0.226866	0.710273
	SufD	-0.0775905	0.273826			RhtC	-0.09615	0.092616			LeuS	-0.224903	1.1375
	YphH	-0.0773573	0.139425			YjjV	-0.09553	0.134013			ArgH	-0.224428	0.985398
	WecE	-0.0772309	0.3625			YgcP	-0.09548	0.029235			RapZ	-0.224411	2.11614
	UbiE	-0.0769224	0.67838			YecF	-0.09513	0.083842			NfI	-0.223531	1.07488
	UdP	-0.0768886	0.0224465			RluE	-0.09512	0.225115			YccA	-0.222859	1.04875
	AspC	-0.0766354	0.447125			RppH	-0.09489	0.12729			ErpA	-0.222757	0.198072
	PepQ	-0.0765491	0.127754			RpsT	-0.09467	0.052636			AlaA	-0.222264	0.88962
	NadC	-0.0763512	0.359498			ThiB	-0.09439	0.223435			EnvZ	-0.22144	1.22502
	BcP	-0.0763269	0.0429115			FldA	-0.09392	0.092751			BisC	-0.221082	1.07419
	PstA	-0.075973	0.107428			AldA	-0.09373	0.018714			ValS	-0.220915	1.65071
	YgdG	-0.075588	0.199664			MrdB	-0.09356	0.208219			RpmC	-0.218481	0.212132
	YfaA	-0.0746117	0.0790273			YhhL	-0.09335	0.05765			YadH	-0.218114	0.111375
	CyoE	-0.0744891	0.0377606			DdlB	-0.09277	0.227727			YheO	-0.217733	1.18062
	UshA	-0.074182	0.159445			NlpI	-0.09276	0.169971			YheU	-0.217061	0.149795
	SmpB	-0.0735955	0.813916			YidC	-0.09251	0.213025			HisB	-0.216371	1.728
	GalE	-0.0735002	0.141526			LamB	-0.09249	0.007954			YhfA	-0.216311	0.238281
	YnfG	-0.0734158	0.102323			AtpA	-0.09241	0.36093			DbpA	-0.215098	0.503458
	MscK	-0.0733175	0.171608			YjgR	-0.09209	0.12736			SdiA	-0.21378	1.35922
	YegH	-0.07305	0.291741			IbaG	-0.09191	0.055247			FsaB	-0.212857	0.237168
	RibF	-0.0728002	0.229484			ZapC	-0.09191	0.019038			KduI	-0.212796	0.301518
	CaN	-0.0726786	0.378669			RimL	-0.09179	0.224608			PriA	-0.212573	0.772648
	GltA	-0.0721059	0.0202591			BcsB	-0.09109	0.24094			SohB	-0.212345	1.40446
	TruA	-0.0715995	0.142197			SuhB	-0.09087	0.089671			YafD	-0.21233	0.409541
	LptD	-0.0713348	0.344497			GapA	-0.09081	0.180939			BirA	-0.212243	1.17274
	FdnG	-0.0711164	0.0596816			RsgA	-0.09076	0.533586			DcM	-0.212204	1.93318
	MppA	-0.0707064	0.152398			CpxR	-0.0907	0.2163			MltC	-0.212137	1.46711
	OmpX	-0.0699682	0.207266			BglJ	-0.09051	0.076152			FsaA	-0.212053	0.600521
	HsdM	-0.0699291	0.205958			KefG	-0.09043	0.065856			SerC	-0.211795	2.02991
	GlrR	-0.0697205	0.143192			LgT	-0.08928	0.106215			AaT	-0.211687	0.265115
	HupB	-0.0689993	0.0341083			RpiR	-0.08895	0.049659			HolA	-0.211309	1.2113
	GatD	-0.0683327	0.0155804			HemY	-0.08879	0.482626			PhoQ	-0.211218	0.421392
	MdoD	-0.0675225	0.237963			LptG	-0.08795	0.204248			PepQ	-0.210408	0.982331
	YafP	-0.0673437	0.120631			YbeD	-0.08771	0.074003			YgeA	-0.208875	0.259572
	BtuE	-0.0669341	0.0937015			PbpG	-0.08736	0.335823			YgjR	-0.208836	0.385874
	YrfF	-0.0667138	0.0887788			YsgA	-0.08726	0.05765			CyoA	-0.208381	0.765207
	BtuR	-0.0657702	0.0790273			PstA	-0.08703	0.205173			YjjI	-0.208116	0.176116
	AceE	-0.0655661	0.100634			RlmJ	-0.08695	0.159923			GnD	-0.208084	1.52857
	YqiB	-0.0655463	0.378669			DnaG	-0.08687	0.129293			PrC	-0.207893	1.12843
	QueA	-0.0654006	0.397515			UsG	-0.08647	0.151381			HpF	-0.207787	0.675973
	YhhW	-0.0653849	0.251917			TcdA	-0.08606	0.121268			FtsX	-0.207248	0.651384
	RadD	-0.0650592	0.179078			GreA	-0.08601	0.062293			HypF	-0.206227	0.373418
	YgeX	-0.065033	0.060745			WzxE	-0.08552	0.07513			PhoR	-0.20492	0.54116
	FhuD	-0.0648518	0.0673091			InaA	-0.08548	0.059376			AtpC	-0.204821	0.447222
	RfaS	-0.0647416	0.124777			BamB	-0.08508	0.342755			GhxP	-0.203861	0.503458
	YbjI	-0.0639353	0.237963			RlmH	-0.08488	0.092751			TdH	-0.203268	0.469703
	TldD	-0.0639253	0.288275			CoaBC	-0.08466	0.748264			QorA	-0.203006	0.756766
	AtpH	-0.0639162	0.184524			YpdA	-0.08465	0.258471			NadK	-0.200274	0.633543
	YfcZ	-0.0636549	0.0790273			MoaB	-0.08393	0.652235			RihC	-0.199606	0.175306
	QmcA	-0.0636153	0.273737			YgaZ	-0.08376	0.029235			YcgN	-0.199198	0.528803
	DxS	-0.0635428	0.358002			YtfB	-0.08366	0.092616			TreF	-0.198501	0.29661
	YajL	-0.063139	0.213493			MraZ	-0.08365	0.234039			ChpB	-0.197281	0.209441
	YecD	-0.0628295	0.124817			RcsC	-0.08353	0.226179			NuoE	-0.196769	0.216802
	ArtM	-0.0625334	0.0677852			RfbD	-0.08339	0.219264			MaeA	-0.196416	1.29865
	YhaM	-0.0622559	0.0162718			FeoA	-0.08277	0.098229			ArgP	-0.196257	1.31042
	PldA	-0.0621638	0.235877			EntC	-0.08267	0.089671			AtpD	-0.195987	1.22446
	YdiK	-0.0619888	0.100634			GlnP	-0.08168	0.12729			GlpE	-0.195658	0.648662
	TmK	-0.0619469	0.125799			FtsL	-0.08135	0.150629			NrdA	-0.194731	1.15915
	EnvZ	-0.0614903	0.208141			TrpS	-0.08112	0.808807			TcyL	-0.194447	0.751413
	YeiP	-0.0614343	0.157058			PriC	-0.08079	0.188802			TadA	-0.192819	0.462048
	ArgI	-0.0613024	0.060745			YgdQ	-0.0807	0.084209			ZapB	-0.192425	0.06519
	SucC	-0.0612884	0.0190686			YigL	-0.08056	0.721425			HslV	-0.192395	0.327331
	AcuI	-0.0612063	0.105005			CysK	-0.08054	0.124794			LpxB	-0.191963	0.798511
	YfgM	-0.0606871	0.106593			AtpH	-0.08021	0.159923			RsmF	-0.191952	0.578552
	YpdB	-0.0604703	0.247054			MoaC	-0.08017	0.258915			AmiB	-0.19182	0.608495
	RpoB	-0.0604544	0.100634			DcM	-0.08013	0.561386			PatZ	-0.191464	0.571327
	AsD	-0.0604053	0.0604697			GalE	-0.08009	0.131365			DcrB	-0.190844	0.992256
	CpxA	-0.0603271	0.148897			YehZ	-0.07972	0.059099			SecA	-0.190332	1.10468
	PtsG	-0.0602055	0.151385			MscK	-0.07957	0.191065			DkgB	-0.189363	0.941091
	NudJ	-0.0601678	0.150084			MlaB	-0.0791	0.049659			HrpA	-0.189219	0.549694
	FtsA	-0.0601239	0.344066			YicN	-0.07885	0.158991			DdlB	-0.188172	0.759517
	GatC	-0.0600705	0.00989189			YcbX	-0.07878	0.121782			GadB	-0.187953	0.447222
	ModF	-0.0598393	0.0427987			HemN	-0.07869	0.455606			PykF	-0.187936	1.20467
	UspC	-0.0597825	0.0375431			GlnD	-0.07853	0.227991			TrmB	-0.186862	0.59398
	PflD	-0.059716	0.0531691			RfaJ	-0.0778	0.158991			LpdA	-0.185532	0.986059
	RbsB	-0.0587158	0.014325			AsmA	-0.07774	0.34529			FdhE	-0.185217	1.3563
	PaaY	-0.0583797	0.11985			YicH	-0.07771	0.087891			AidB	-0.184667	0.767696
	PspF	-0.0583584	0.0729949			YfhH	-0.0777	0.118918			CoaE	-0.184665	0.742229
	YejK	-0.0580502	0.11985			FhuE	-0.07762	0.135013			UgpB	-0.183522	0.190528
	BioD2	-0.0574975	0.0623073			SerS	-0.0776	0.182617			AcpS	-0.183506	0.67297
	EnvC	-0.0572925	0.190519			YciI	-0.07745	0.048555			PepD	-0.183005	1.77747
	AcS	-0.0572762	0.014325			CysG	-0.0773	0.788568			YhfZ	-0.182629	0.577565
	NrdB	-0.0572014	0.132024			PtrB	-0.07723	0.368669			AtpB	-0.181926	1.63794
	HsdR	-0.055234	0.0380281			DuT	-0.07709	0.092448			RibB	-0.181782	0.580349
	PolA	-0.0547028	0.358131			YdiJ	-0.07683	0.302427			PpiC	-0.181157	0.953391
	YigL	-0.0545287	0.400802			DnaE	-0.07678	0.113471			TusB	-0.18103	0.463265
	DcrB	-0.054369	0.187002			MiaB	-0.07643	0.118777			RsxG	-0.180614	0.735777
	YdcJ	-0.054081	0.0531691			DhaM	-0.07624	0.026455			NudB	-0.179307	0.563805
	BtsR	-0.0539613	0.0508743			YdbH	-0.07612	0.142589			TolB	-0.178048	1.04157
	RecF	-0.0539508	0.0948262			EbgA	-0.076	0.030901			YgiF	-0.177805	1.79922
	AroC	-0.053906	0.258766			MetQ	-0.07564	0.132419			YicH	-0.176971	0.672554
	YbcJ	-0.0536303	0.0470532			WzzB	-0.07545	0.185298			UbiE	-0.176639	1.96067
	LysU	-0.0533962	0.191087			DsbE	-0.07494	0.087319			YffS	-0.176311	0.405635
	PdhR	-0.0529218	0.0668792			YeiQ	-0.07468	0.054759			IdnD	-0.175804	0.360816
	MalF	-0.0527224	0.00648071			XseA	-0.07461	0.059099			MepS	-0.175794	0.220258
	FumD	-0.0526743	0.0429115			NrdB	-0.07454	0.188209			MoeB	-0.175482	1.08938
	ThiI	-0.0525699	0.0949565			YejK	-0.07447	0.122108			SlP	-0.175045	0.430983
	RpoD	-0.0523376	0.276739			BetT	-0.07438	0.064497			YaeR	-0.174378	0.42084
	FtsY	-0.0521913	0.183811			PpiB	-0.07422	0.133429			CysG	-0.173676	1.62767
	KbL	-0.0519547	0.098744			ThyA	-0.07406	0.159923			LpxT	-0.173244	0.667063
	OsmY	-0.0512996	0.0123624			RclA	-0.074	0.131681			YiiS	-0.173202	0.713585
	YchA	-0.0511925	0.0380281			SeqA	-0.07365	0.205173			YphH	-0.172285	0.809526
	GadB	-0.0508394	0.0467418			FolD	-0.0736	0.157804			TusA	-0.172116	0.093878
	AmyA	-0.0504601	0.0557662			UbiE	-0.0736	0.590295			MobA	-0.171633	0.912923
	YecF	-0.0500693	0.083415			BasR	-0.07322	0.287121			TolA	-0.171221	0.456001
	PriC	-0.050055	0.099029			IscR	-0.0724	0.168584			DeoD	-0.17061	0.264818
	YjdN	-0.0490687	0.124263			YjdF	-0.07183	0.051143			TusD	-0.170599	0.151265
	HflX	-0.0490007	0.104083			DcP	-0.07175	0.207464			YfaA	-0.170345	0.328998
	MenC	-0.0487199	0.191644			YafV	-0.07173	0.103819			MenB	-0.168934	1.38985
	FolC	-0.048295	0.120679			InsA2;insA3;insA4	-0.07173	0.041817			BasR	-0.168907	0.756489
	MoaA	-0.0481243	0.125896			MenB	-0.0717	0.226179			DiaA	-0.16878	0.77483
	AroD	-0.0480018	0.0781533			PcnB	-0.07169	0.111286			LolD	-0.168572	0.605964
	YiaD	-0.047781	0.074741			ElyC	-0.07128	0.159923			YijO	-0.168324	0.180563
	SyD	-0.0477724	0.140232			UvrA	-0.07128	0.311925			RsgA	-0.168068	1.69703
	YheO	-0.0476551	0.100634			LpoB	-0.07124	0.113749			SapC	-0.166554	0.481102
	YbjG	-0.0474582	0.0279395			ZuR	-0.07095	0.09106			YbcJ	-0.165021	0.371482
	ProXp-Y	-0.0469637	0.0921696			LpxC	-0.0708	0.056225			FetB	-0.164888	0.406758
	FimA	-0.0467467	0.022097			IaaA	-0.07075	0.102672			ZntA	-0.164524	0.254415
	YhhN	-0.0462725	0.0142102			ClpB	-0.07075	0.031276			YqfB	-0.164172	0.489558
	TrmD	-0.0462584	0.0627866			YheO	-0.07031	0.106215			IntS	-0.164089	0.72765
	HrpA	-0.0460691	0.0769861			KbL	-0.07021	0.106215			YtfJ	-0.163996	0.449079
	RpoC	-0.0459814	0.0631326			YccU	-0.07014	0.159923			BamD	-0.163458	1.21635
	RavA	-0.0458803	0.099296			CmoB	-0.06996	0.107469			YcfH	-0.162846	0.967074
	EdD	-0.045835	0.0658541			HipA	-0.06989	0.139128			ElyC	-0.162657	0.423821
	YjfP	-0.0457692	0.0372361			AtpE	-0.06948	0.081879			HypE	-0.162596	0.458564
	RpoZ	-0.0456638	0.0103389			WecD	-0.06844	0.113683			NarI	-0.16216	0.338224
	GhxP	-0.0450304	0.0526664			MukB	-0.0681	0.150588			AsD	-0.162003	0.430983
	MalZ	-0.0450113	0.105076			DsbD	-0.06805	0.087319			DkgA	-0.161267	0.425769
	LptE	-0.0447874	0.0818526			GlpE	-0.06791	0.085603			OtsB	-0.161008	0.260756
	LapB	-0.044723	0.0606074			AdhE	-0.06777	0.051143			PyrF	-0.16029	0.455112
	DapF	-0.0444875	0.0383794			RdgC	-0.06666	0.159848			AtpH	-0.160122	0.557472
	TcdA	-0.044435	0.11985			MnmA	-0.06639	0.147932			PflD	-0.15978	0.440718
	ZapA	-0.0443783	0.0420075			EntF	-0.06633	0.077498			RarD	-0.1592	0.192021
	MurC	-0.0443249	0.093827			PaaY	-0.06627	0.124794			YbeF	-0.159135	0.145761
	RffH	-0.0436211	0.099296			PmbA	-0.06602	0.639818			SerS	-0.158941	1.61454
	YafJ	-0.0435681	0.110524			GshA	-0.06593	0.477991			YigZ	-0.158345	0.428924
	SodB	-0.0435433	0.35776			CsrA	-0.06581	0.022186			PreA	-0.15832	0.169088
	MukB	-0.0431318	0.0799075			ApT	-0.06554	0.070125			BamB	-0.157619	1.0919
	AcpS	-0.0430985	0.046227			PpsR	-0.06551	0.234039			HdeA	-0.157616	0.192701
	YgjR	-0.0430531	0.0295333			FetB	-0.06548	0.104474			YahK	-0.157378	0.149662
	CoaBC	-0.0428462	0.358002			TesA	-0.06533	0.049787			HupB	-0.157005	0.180563
	LtaE	-0.0428457	0.0840278			DksA	-0.06526	0.039921			TruA	-0.15691	0.513566
	YgaV	-0.0428071	0.0155804			NtH	-0.06523	0.096375			YfiE	-0.156473	0.309944
	RspR	-0.0428071	0.132024			YiiM	-0.06476	0.2956			UxuA	-0.156337	0.132944
	PabC	-0.0426657	0.199591			RsxC	-0.06416	0.077498			KbL	-0.156261	0.633543
	AtpE	-0.0425692	0.0688705			GloB	-0.06388	0.224945			DusA	-0.156251	0.655909
	SerA	-0.0421557	0.0569157			YbhB	-0.0637	0.087319			YhdE	-0.156134	1.50638
	YfjD	-0.042021	0.05573			EntA	-0.06367	0.054268			PurA	-0.156033	0.733678
	GntT	-0.0418394	0.0132925			HdA	-0.06358	0.311925			SecY	-0.154956	0.331215
	MalQ	-0.0417605	0.00648071			NusG	-0.06315	0.086059			YaaJ	-0.154506	0.228862
	RutR	-0.0416575	0.0606074			YgfB	-0.063	0.027229			AroC	-0.154312	1.24229
	FabH	-0.0409102	0.0896515			PqiB	-0.06253	0.098229			MnmC	-0.15402	0.986059
	ClpA	-0.040812	0.0153688			YbbA	-0.06206	0.09047			HisQ	-0.153416	0.671375
	EntA	-0.0405612	0.0448731			RbsK	-0.06188	0.027468			MutL	-0.15328	0.967074
	AmiC	-0.0405483	0.220335			RuvC	-0.06185	0.057273			RarA	-0.152854	0.79447
	RlmI	-0.0403638	0.0668792			PdeI	-0.06176	0.084024			YegH	-0.152747	0.820378
	YciH	-0.0403566	0.0225925			WecG	-0.06173	0.171032			YbbA	-0.152172	1.02113
	GlK	-0.0398912	0.0190686			GutQ	-0.0614	0.054495			RffH	-0.152055	0.649706
	FrdA	-0.0394802	0.029875			FdhE	-0.06134	0.300603			YobD	-0.151996	0.110549
	FabR	-0.0391192	0.099296			FtsX	-0.0613	0.131365			FetA	-0.151979	1.1077
	HflC	-0.0389066	0.099296			RseP	-0.06099	0.129021			AtpA	-0.151302	1.21672
	AtpB	-0.0387654	0.270014			LolE	-0.06031	0.122218			RfbB	-0.151114	0.767338
	KgtP	-0.038712	0.135914			ErfK	-0.05999	0.05765			RibD	-0.150496	0.745046
	DacA	-0.0382504	0.0887788			ExbD	-0.05978	0.054495			YgeO	-0.149714	0.141391
	SaD	-0.0380592	0.0410564			DusC	-0.05909	0.054495			AstC	-0.149392	0.049375
	SanA	-0.0379303	0.0477612			YejE	-0.05906	0.054003			MenE	-0.149354	0.389937
	DapA	-0.0379224	0.14819			DacB	-0.0589	0.188802			YigL	-0.147533	1.61454
	YhbY	-0.0378766	0.099296			RimI	-0.05884	0.165129			HdfR	-0.147152	0.474359
	YjiE	-0.0377278	0.0383794			PdeA	-0.05865	0.103819			MnmA	-0.146454	0.796824
	IleS	-0.0377035	0.110202			MuG	-0.05806	0.14139			YbaK	-0.146318	0.463524
	YacG	-0.0368619	0.0103389			YdcL	-0.058	0.116037			HelD	-0.146229	0.339079
	BipA	-0.0357537	0.0658541			MurC	-0.05772	0.131172			YqaB	-0.146224	0.9699
	TatE	-0.0352664	0.044125			EmrA	-0.05754	0.084876			PreT	-0.145391	0.195964
	SpeB	-0.0351	0.111422			YeiP	-0.0573	0.106215			PriC	-0.145204	0.627105
	GnD	-0.0350347	0.184808			MutH	-0.0572	0.054495			DapA	-0.1446	1.55263
	RbsC	-0.0350056	0.0142102			RluD	-0.05711	0.089671			YaaA	-0.144421	1.4218
	YijO	-0.0349142	0.00925736			KdpE	-0.05625	0.170289			OgT	-0.144103	0.342721
	RfaG	-0.0347462	0.0720167			YnjB	-0.05616	0.074003			MoaD	-0.143985	0.183262
	DgcP	-0.0344763	0.0477612			YajR	-0.05599	0.05765			UnG	-0.143842	0.817946
	YjjG	-0.0341563	0.0345643			AmiB	-0.05575	0.095452			RlpA	-0.143389	0.485145
	YbjL	-0.033905	0.0477612			MacB	-0.05561	0.060211			LivJ	-0.142091	0.495264
	YidD	-0.0337796	0.0467418			SanA	-0.05536	0.057273			CobT	-0.141837	0.435021
	BamA	-0.0337334	0.159759			InsC1;insC2;insC3;insC4;insC5;insC6	-0.05528	0.056225			MurB	-0.141291	0.712313
	RsfS	-0.033596	0.0315434			HrpB	-0.05495	0.243022			RfaB	-0.140971	1.1375
	RfbX	-0.0334487	0.0318776			SyD	-0.05488	0.074322			TamA	-0.140862	1.26732
	PrmB	-0.0334172	0.105005			XynR	-0.05469	0.076197			MelR	-0.139775	0.067987
	YbiS	-0.0332179	0.0467418			RibD	-0.05456	0.169826			RatB	-0.139612	0.094277
	WzzB	-0.0330152	0.0840278			CycA	-0.05414	0.037095			PyrH	-0.139318	0.730146
	YraR	-0.0329342	0.074741			EvgA	-0.05401	0.095494			PlsX	-0.138507	0.463265
	AtpA	-0.0326839	0.107428			RfaB	-0.05355	0.129112			YhaJ	-0.138425	1.09025
	NudB	-0.0321219	0.0702186			UbiF	-0.0533	0.226544			RimO	-0.138232	0.559392
	AccC	-0.0319562	0.0631326			FklB	-0.05286	0.092922			DtD	-0.138036	0.370443
	EntF	-0.0319214	0.0372361			TesB	-0.05254	0.20194			FepB	-0.137621	0.470292
	DicA	-0.0319002	0.0438301			ThiD	-0.05232	0.054495			FucI	-0.137293	0.11341
	ThiQ	-0.0316465	0.0214251			YigZ	-0.05209	0.065856			RlmJ	-0.137291	0.703982
	AgaV	-0.0315661	0.00763037			TonB	-0.05165	0.074003			DnaQ	-0.136201	0.513461
	BamC	-0.0312123	0.0840278			YhaJ	-0.05156	0.092832			GpT	-0.135917	0.631541
	SapD	-0.031168	0.078035			UbiI	-0.05138	0.164636			SapA	-0.135276	0.38993
	HypF	-0.0305047	0.0623073			SapF	-0.05111	0.135457			UbiX	-0.135251	0.389608
	HisH	-0.0302584	0.0427987			TrmH	-0.0509	0.076197			GcvR	-0.135222	0.151694
	YoaF	-0.0299556	0.0348252			RhtA	-0.05089	0.026191			GalE	-0.133975	0.553708
	YecE	-0.0297771	0.0627866			YafK	-0.05088	0.029235			NtH	-0.13356	0.613668
	DeoB	-0.0297451	0.0350792			RlmC	-0.05088	0.059376			YejA	-0.133085	0.317647
	FnR	-0.0288634	0.0790273			FtsE	-0.05085	0.302924			HslR	-0.132875	0.48098
	GlsA2	-0.0287595	0.060745			RplL	-0.05076	0.022582			SrlR	-0.132555	0.335412
	GlnS	-0.0284514	0.106184			RpoC	-0.05061	0.083444			MltB	-0.132402	0.337369
	YfbR	-0.0282519	0.0606074			GuaD	-0.05056	0.077498			PurC	-0.132371	0.562971
	SsB	-0.0281854	0.0427987			FeS	-0.05028	0.04586			HypB	-0.131537	0.277924
	ArgP	-0.0273304	0.0297963			DcuS	-0.0501	0.096772			RnhB	-0.131079	0.343304
	UbiH	-0.0271082	0.248887			YhcB	-0.05007	0.104918			LpxD	-0.130509	0.465626
	YnbE	-0.0270593	0.0286247			RfbC	-0.05005	0.06047			LoiP	-0.129593	1.54994
	TusE	-0.0268846	0.0306821			PepD	-0.04975	0.083104			CedA	-0.129301	0.259572
	PanD	-0.0268555	0.0304738			TusC	-0.04957	0.092922			BglB	-0.129113	0.120993
	DiaA	-0.0268173	0.0601052			GpH	-0.04931	0.048555			KdsD	-0.126973	0.390082
	MalK	-0.0262022	0.00434943			BamD	-0.04915	0.208219			RcsB	-0.126944	0.927252
	PabB	-0.0260892	0.0673091			RpsS	-0.04908	0.03798			GuaA	-0.126034	0.716725
	PqiB	-0.0258627	0.0467418			KdsB	-0.049	0.092616			GrcA	-0.125366	0.078503
	HemG	-0.0257068	0.0790273			GmK	-0.04888	0.064497			FolC	-0.125017	0.799536
	DhaK	-0.0255728	0.00760072			AaeR	-0.0488	0.074257			FieF	-0.123878	0.294529
	CvpA	-0.0253997	0.0309927			MurB	-0.04879	0.185416			PoxB	-0.123754	0.321948
	YhjJ	-0.0253901	0.0658541			YpjD	-0.0483	0.021433			YdgH	-0.123655	0.420563
	YaiI	-0.0250103	0.0213996			SapC	-0.04801	0.034079			GlnL	-0.123536	0.464622
	RecJ	-0.0245981	0.0560715			LptE	-0.04758	0.078717			UbiJ	-0.123531	0.919906
	YggT	-0.0241227	0.0169211			YhaM	-0.0474	0.010599			YihG	-0.122807	0.267992
	FtsQ	-0.0240855	0.0557662			WbbI	-0.04677	0.092616			PlsB	-0.122216	0.435328
	PpK	-0.023715	0.0531691			DapA	-0.0463	0.158991			CdH	-0.121322	0.353529
	TrmA	-0.0235858	0.0365444			GlF	-0.0463	0.09047			PaaY	-0.121045	0.655909
	DjlA	-0.0234761	0.0776358			RpoB	-0.04593	0.077014			RfaP	-0.120983	0.564396
	WecA	-0.0228662	0.0238051			HisF	-0.04573	0.111286			CoaA	-0.12089	0.983981
	SelO	-0.0224118	0.060745			RutR	-0.04557	0.131365			InsC1;insC2;insC3;insC4;insC5;insC6	-0.120376	0.287483
	PyrH	-0.0221128	0.0407979			GlnS	-0.04531	0.263642			RpoN	-0.119925	0.948029
	RfaH	-0.0219202	0.0315434			YjgM	-0.04523	0.092922			RibE	-0.119057	0.626707
	CsrD	-0.0218043	0.0506673			SppA	-0.04513	0.135569			GrpE	-0.118905	0.202285
	CmoA	-0.0215144	0.022097			MltC	-0.0451	0.117801			YfgD	-0.118778	0.08114
	MltB	-0.0214295	0.0246496			PrmB	-0.04494	0.117507			LapA	-0.118622	0.298588
	FdoI	-0.0214229	0.060745			YaaA	-0.04466	0.362609			NagZ	-0.118297	0.877125
	FeoA	-0.0212374	0.0169211			YgjR	-0.04417	0.025068			TatB	-0.117817	0.348034
	YhhL	-0.0207641	0.0103389			DsbG	-0.04415	0.059099			FtsZ	-0.116868	0.761731
	SucD	-0.020021	0.00589163			GyrB	-0.04412	0.141324			RadD	-0.116751	0.306767
	NudL	-0.0199654	0.0238051			TcyL	-0.04407	0.052176			HlyE	-0.116612	0.341202
	UbiC	-0.0198159	0.0213996			CcmF	-0.04372	0.030955			YbhG	-0.116405	0.240778
	MobB	-0.0194147	0.0103389			PriA	-0.04364	0.181805			FtsL	-0.11574	0.406758
	AlaC	-0.0193396	0.0286107			MreB	-0.04363	0.059376			YfgM	-0.115634	0.40407
	DeoD	-0.0192251	0.0132925			YfbR	-0.04353	0.106215			DpiA	-0.11539	0.363096
	YaiW	-0.0190215	0.022097			WecF	-0.04315	0.096772			YaiL	-0.115121	0.115689
	EfeB	-0.0190001	0.0202591			RffH	-0.04284	0.054495			ZnuA	-0.114532	0.914412
	YbeZ	-0.0187893	0.0213996			NudK	-0.0428	0.084733			UbiI	-0.114034	0.547458
	NadR	-0.018393	0.0790273			RnG	-0.04253	0.121782			GyrB	-0.113829	0.859374
	FrsA	-0.0180974	0.060745			YibQ	-0.04185	0.049659			GroES	-0.113774	0.210026
	RhlB	-0.0180683	0.099296			MacA	-0.04181	0.073819			YneG	-0.112947	0.274903
	AnsA	-0.017787	0.0467418			PurC	-0.0417	0.068796			LspA	-0.112132	0.157796
	YchN	-0.0177665	0.0169211			DxS	-0.04169	0.085362			DsbG	-0.110377	0.258282
	YhfZ	-0.0177546	0.0213996			CcmE	-0.04143	0.034079			AccC	-0.110311	0.644987
	CpxR	-0.0172758	0.0279395			YafD	-0.04125	0.026455			GlnG	-0.110108	0.733421
	MqO	-0.0169749	0.0200231			ValS	-0.04124	0.199779			DedA	-0.109743	0.141973
	MaeA	-0.0168681	0.0315434			PurB	-0.04107	0.054495			HsdM	-0.109407	0.538229
	RacR	-0.0164428	0.00989189			HrpA	-0.04105	0.072556			PtsI	-0.109194	0.883971
	GalF	-0.0163255	0.0427987			LysS	-0.04079	0.151008			DapD	-0.108979	0.788625
	YgiQ	-0.0161996	0.00925736			ThiM	-0.04078	0.022812			ClpB	-0.107416	0.156282
	YafD	-0.0161655	0.00989189			ArgP	-0.04057	0.054759			RfC	-0.107151	0.103054
	MetR	-0.0159047	0.0658541			MoaA	-0.04034	0.077498			RimI	-0.10704	0.817033
	TrkA	-0.0158057	0.0350734			HcxA	-0.04027	0.010144			FlK	-0.107027	0.22984
	MltG	-0.0157723	0.0213996			YbjI	-0.04009	0.078717			YjjJ	-0.106874	0.187759
	GltB	-0.0156002	0.0155804			RelA	-0.04009	0.072556			SrA	-0.104753	0.12964
	YigZ	-0.0153458	0.0169224			MenD	-0.04005	0.073819			UbiH	-0.104548	0.990962
	MoaC	-0.0150218	0.0304738			YejG	-0.04002	0.021433			RfaZ	-0.103949	0.303722
	YchF	-0.0150089	0.0238051			AspC	-0.03972	0.105292			YeeX	-0.103466	0.072421
	InsL1;insL2;insL3	-0.0149503	0.014325			YbjN	-0.03938	0.061583			CecR	-0.103451	0.222573
	TaM	-0.0145993	0.0103389			FabG	-0.03901	0.068851			RfaG	-0.103413	0.323143
	LspA	-0.0140235	0.00989189			PpnN	-0.03878	0.019038			PabA	-0.102811	0.162063
	TaS	-0.0139112	0.0103389			YbiT	-0.03824	0.042364			YciH	-0.10275	0.118028
	AeS	-0.0138288	0.00614826			SecA	-0.0382	0.12966			MtfA	-0.102581	0.118028
	OppA	-0.0137949	0.0219391			YcfH	-0.03818	0.073137			DegS	-0.102224	0.236954
	YicH	-0.0136447	0.0132925			YtfK	-0.03814	0.019202			RmuC	-0.101523	0.242869
	AdeP	-0.013443	0.00763037			FldB	-0.03811	0.049659			PxpC	-0.101218	0.371218
	PheP	-0.0129909	0.014325			DegS	-0.03784	0.048555			PgpC	-0.100192	0.281795
	FhuB	-0.0128822	0.0142275			YegH	-0.03784	0.089671			TrpS	-0.0994477	1.167
	SbmA	-0.0128326	0.00925736			YiaD	-0.03778	0.037317			AceA	-0.0987272	0.135619
	YfeW	-0.0128019	0.00434943			RfbA	-0.0377	0.056225			ThrC	-0.0985179	1.57963
	MoeB	-0.0128007	0.0312732			UdP	-0.03749	0.00859			RpoC	-0.0982485	0.260795
	YaaA	-0.0127883	0.0411425			UspD	-0.03722	0.020468			AvtA	-0.0974102	0.737499
	ZntA	-0.0127258	0.0189771			MoaE	-0.03712	0.026455			DcP	-0.0974078	1.31908
	RpsP	-0.0126939	0.0128515			ZapE	-0.03703	0.024816			YgaV	-0.0950527	0.238223
	PliG	-0.0126114	0.0142488			YhfK	-0.03702	0.028119			YdbK	-0.094934	0.233908
	MoaD	-0.0125837	0.00763037			MppA	-0.03678	0.041817			BglA	-0.0948648	0.745195
	GalK	-0.0124445	0.00533697			NagZ	-0.03667	0.205173			PssA	-0.093605	0.328431
	FecB	-0.0118642	0.0132925			FabH	-0.03578	0.054671			YggT	-0.0922861	0.178796
	YebE	-0.011785	0.0103389			PdxB	-0.03519	0.117801			QueG	-0.0918999	0.239397
	YbjD	-0.0117827	0.0155804			MlaC	-0.03511	0.035813			HflC	-0.0911751	0.762542
	PpiC	-0.0116434	0.0155804			MdoD	-0.03493	0.061583			PabB	-0.0908995	0.42449
	LptC	-0.00989962	0.0238051			RapZ	-0.03472	0.226179			YidD	-0.0900989	0.2525
	ArgE	-0.00988579	0.00533697			CspA	-0.03469	0.010581			MutY	-0.0899873	0.295777
	YgeA	-0.00946808	0.00530127			EpD	-0.03437	0.043653			MalI	-0.0895503	0.249298
	YebY	-0.00940777	0.00533697			RavA	-0.03384	0.084024			PurB	-0.0889797	0.333455
	MuG	-0.00925445	0.0255806			MdtB	-0.03351	0.041814			BtuD	-0.0887485	0.230373
	YaiL	-0.00823069	0.00463002			NfuA	-0.03344	0.030955			CspG	-0.0882437	0.043458
	CysZ	-0.00822687	0.0103389			HemD	-0.03307	0.102668			PsuG	-0.0878999	0.069266
	YihM	-0.0080471	0.00439114			GntR	-0.03291	0.083842			YebE	-0.0859733	0.269273
	NagZ	-0.0079422	0.0272942			SecG	-0.03278	0.03276			InsA2;insA3;insA4	-0.0858066	0.09857
	GlyS	-0.00744963	0.0202591			HisS	-0.0327	0.065856			TcyN	-0.0850258	0.258151
	YlaC	-0.0074377	0.00434943			ZntA	-0.03253	0.037317			RacR	-0.0848174	0.183085
	KptA	-0.00741005	0.00533697			NhaB	-0.03249	0.030955			PrmB	-0.0847287	0.624771
	HipA	-0.00715208	0.00989189			MtnN	-0.03207	0.037633			EnvC	-0.0844831	0.343633
	DsbG	-0.00709057	0.00589163			MaeA	-0.03169	0.054495			NemA	-0.0841074	0.157796
	RlmA	-0.0068078	0.0103389			McrB	-0.03154	0.073417			LuxS	-0.0836115	0.081167
	PdxY	-0.00680779	0.00533697			RibE	-0.0315	0.083842			GlnS	-0.0834856	1.20984
	WbbL	-0.00662184	0.00614826			WbbJ	-0.0314	0.037187			ArtI	-0.0834608	0.057828
	ZapD	-0.00620222	0.0103389			YihM	-0.03125	0.016658			YdjF	-0.0819559	0.373107
	TyrS	-0.00596524	0.0142102			AccC	-0.03114	0.05765			GrxA	-0.0816083	0.013499
	RsD	-0.00558592	0.00327344			TmK	-0.03094	0.037095			YeiH	-0.0815864	0.110538
	CydB	-0.00550461	0.00533697			YrfF	-0.03038	0.023246			GalT	-0.0813065	0.118028
	YfhM	-0.00474262	0.00936949			YehS	-0.03031	0.043108			GluQ	-0.0801976	0.242869
	YheS	-0.00453806	0.0103389			RsmC	-0.03026	0.050737			YtfP	-0.0789466	0.180934
	PabA	-0.00423431	0.00434943			HslR	-0.03026	0.031245			LipB	-0.0784206	0.365107
	ProQ	-0.00420952	0.00648071			NhaA	-0.03021	0.022774			PlsY	-0.0773969	0.220491
	YfcN	-0.00419331	0.00589163			DgcJ	-0.03015	0.039921			MreC	-0.0773187	0.256716
	RpsJ	-0.00387383	0.00434943			YbjL	-0.03	0.037187			YhjG	-0.0772564	0.090652
	LpoB	-0.00356007	0.00637895			ClcA	-0.02988	0.054268			TrmH	-0.0769377	0.267398
	TusC	-0.00315046	0.00434943			PspA	-0.02978	0.030955			MenC	-0.0768104	0.323111
	NdK	-0.00276661	0.0103389			YafJ	-0.02967	0.051076			GlnQ	-0.0757027	0.234972
	GalM	-0.00252295	0.00327344			FhuA	-0.02967	0.052636			AcpT	-0.0752215	0.113073
	DolP	-0.00239658	0.00533697			MurF	-0.02945	0.130048			YdcY	-0.07463	0.023326
	MutH	-0.00212383	0.00327344			YdiZ	-0.02928	0.010692			YoaF	-0.0740693	0.333455
	NusB	-0.00211191	0.00434943			CyaA	-0.0289	0.096475			RluE	-0.0730767	0.266307
	TonB	-0.00187683	0.00407035			LpxK	-0.02882	0.038609			GrxC	-0.072896	0.040901
	DegS	-0.00185251	0.00327344			MobA	-0.02855	0.054495			YhcB	-0.0722489	0.294319
	LipB	-0.00174427	0.00434943			ProC	-0.02816	0.039921			ClsA	-0.0720415	0.145996
	BglJ	-0.00154495	0.0022141			DgT	-0.02805	0.012922			YifL	-0.0719094	0.293519
	ArtP	-0.00116062	0.00362474			UbiT	-0.02789	0.033783			SanA	-0.071851	0.2003
	BasR	-0.00115705	0.0022141			LptD	-0.02745	0.089671			EntH	-0.0718265	0.081167
	MoaB	-0.00104284	0.00463002			HemG	-0.02739	0.070125			YciF	-0.0701139	0.053599
	ZuR	-0.000159262	0.000396652			YcgN	-0.02735	0.060956			AceE	-0.0698452	0.26977
	MetL	0.000103474	0.000853352			ProXp-Y	-0.02688	0.092616			IclR	-0.0695906	0.387068
	MurE	0.000812055	0.00434943			ThiI	-0.0268	0.030955			RpiB	-0.069344	0.028674
	HpF	0.000919828	0.00108797			MutY	-0.0267	0.038609			SerA	-0.0692291	0.253467
	YceM	0.00115824	0.00327344			AtpB	-0.02638	0.044585			YafK	-0.0687566	0.086268
	CysM	0.00146389	0.00434943			AcpH	-0.02621	0.038701			PpnP	-0.0682435	0.101541
	YecJ	0.00157474	0.000853352			SseB	-0.02529	0.026191			RnhA	-0.068115	0.097734
	AmpH	0.00177574	0.00327344			LpxT	-0.02528	0.021396			YhhX	-0.0680089	0.160494
	RibE	0.00179958	0.00323825			BglX	-0.02475	0.073819			QueA	-0.0656114	0.512165
	TrpS	0.00198698	0.00699215			GlpC	-0.02474	0.003729			OppA	-0.0649805	0.181685
	YfiC	0.00213671	0.00279317			YhjA	-0.02441	0.016996			YafV	-0.0644665	0.12132
	FabG	0.0022645	0.00434943			TrkA	-0.02413	0.049659			InfC	-0.0642648	0.187636
	YcjY	0.00290394	0.00434943			YbjG	-0.02413	0.010581			RpiA	-0.0641832	0.173512
	RpsR	0.00302887	0.00434943			PurN	-0.02402	0.030955			MltF	-0.0638537	0.060606
	GloC	0.00342751	0.0132925			AzoR	-0.02369	0.051675			GpH	-0.0632634	0.109792
	AmiB	0.00344038	0.00434943			PheP	-0.02357	0.021433			YhgF	-0.0623951	0.398096
	MinC	0.00357389	0.0103389			MepA	-0.02352	0.043108			RibF	-0.0618052	0.210026
	YcaQ	0.0037632	0.00327942			YciY	-0.02351	0.012948			SkP	-0.0614471	0.043458
	YdgI	0.00385761	0.00434943			FkpB	-0.02329	0.015356			MoaA	-0.0604458	0.238223
	YccA	0.00402499	0.00614826			FumC	-0.02291	0.00859			LoN	-0.0596256	0.157796
	QueD	0.00434589	0.00533697			YbeL	-0.0228	0.010599			RelA	-0.0586982	0.180563
	RimJ	0.00459576	0.00434943			MqsA	-0.02238	0.022593			HipA	-0.0582566	0.136202
	GyrB	0.00519276	0.0142275			FtsY	-0.02224	0.054759			TapT	-0.0579855	0.138686
	UidA	0.00555181	0.00327344			EmrB	-0.02208	0.015356			NuoB	-0.057909	0.149795
	YtfE	0.00560117	0.00463002			BluR	-0.02202	0.037187			ZuR	-0.0578711	0.107752
	FtsL	0.00561619	0.00759161			YaiI	-0.02172	0.020206			YtfE	-0.0576813	0.062402
	FadE	0.00583459	0.0022141			DigH	-0.02075	0.034833			NikA	-0.0570548	0.043911
	MurJ	0.00614214	0.00759161			YicC	-0.02071	0.054495			YgdQ	-0.0568836	0.117302
	YgiF	0.00615311	0.0103389			HemX	-0.02033	0.028896			GalM	-0.0568533	0.156152
	YbhA	0.00616407	0.00821744			HypF	-0.02032	0.064041			GlyS	-0.0554743	0.327331
	QueF	0.00617218	0.0169211			RcnB	-0.0203	0.00859			YfcN	-0.0553086	0.197266
	HnS	0.0063114	0.0022141			PstB	-0.01998	0.029311			AcuI	-0.0550752	0.30361
	CsdE	0.00647235	0.00434943			CydA	-0.01982	0.029235			MdtC	-0.0549572	0.109663
	FdoG	0.00667715	0.00848988			RdgB	-0.01963	0.041456			TabA	-0.0543089	0.093878
	YbbP	0.00676775	0.00434943			SecY	-0.01953	0.022948			PdxB	-0.053442	0.39525
	MutM	0.00696946	0.00382719			FtsW	-0.01936	0.022573			YobH	-0.0527551	0.052477
	RelA	0.00706005	0.0132925			PgpB	-0.01929	0.024816			GatY	-0.0525064	0.043458
	RfaI	0.00706911	0.00848988			YbhG	-0.01899	0.013908			KbaY	-0.0523887	0.049297
	PanB	0.00719547	0.0152999			FabR	-0.01865	0.030955			HtpG	-0.0523653	0.055369
	CmoM	0.00745058	0.0103389			TolQ	-0.01858	0.019038			LhgD	-0.052098	0.037627
	YdjY	0.00755405	0.00648071			LolC	-0.01844	0.024157			YagH	-0.0511901	0.081105
	RsmG	0.00763607	0.0103389			AcnB	-0.01843	0.008153			YafJ	-0.0511651	0.226618
	RhtC	0.00771356	0.00760072			MltG	-0.01828	0.019038			PrS	-0.0507297	0.136752
	MrcB	0.00771904	0.0169224			MoeB	-0.01812	0.037187			CrP	-0.0504465	0.157749
	RimI	0.00807214	0.0286247			YebF	-0.01803	0.00859			DolP	-0.0503473	0.439617
	CoaA	0.00820303	0.0296562			YdjF	-0.0178	0.024732			CcmH	-0.0500398	0.156129
	RsmA	0.00844288	0.0306821			YjiN	-0.01769	0.011013			ElbB	-0.0500188	0.157749
	RpmD	0.00859213	0.00936949			BamC	-0.01761	0.044166			YkgM	-0.0498545	0.044282
	BtuB	0.00909138	0.0200231			HdfR	-0.01755	0.016996			YhbY	-0.0497403	0.115769
	YtjB	0.0094998	0.00614826			GroES	-0.01688	0.009305			MoaC	-0.04843	0.21223
	HchA	0.0095191	0.0103389			MarR	-0.01681	0.00859			PncC	-0.0482683	0.187636
	SdaA	0.00980568	0.0132925			YajO	-0.01658	0.024157			CobS	-0.0473604	0.14674
	KduI	0.00997162	0.00800839			SlmA	-0.01644	0.030955			OtsA	-0.0471387	0.0933
	XdhB	0.0100539	0.00434943			TamA	-0.01631	0.087319			FrsA	-0.0471315	0.185015
	LdhA	0.0110416	0.0244942			FtsA	-0.01609	0.049787			HemN	-0.0463214	0.388508
	NuoL	0.0112228	0.00680095			MnmE	-0.01574	0.015471			AcpH	-0.0461488	0.111375
	PqqL	0.0112338	0.0105203			MenE	-0.01551	0.016996			GalF	-0.046042	0.238614
	HolD	0.0112977	0.00589163			CoaA	-0.0155	0.050737			TruC	-0.0449472	0.12132
	YghA	0.0115233	0.00648071			RuvB	-0.01535	0.037927			CsqR	-0.0448732	0.121515
	PncB	0.0115547	0.0213996			TapT	-0.01533	0.017053			ZapD	-0.0446644	0.150574
	DpiA	0.0115678	0.0202591			RoxA	-0.01519	0.01748			GshA	-0.0430923	0.297529
	ArgH	0.0117917	0.0190686			FdoH	-0.01504	0.013344			RavA	-0.0430799	0.132944
	HflK	0.011899	0.0225925			AcpS	-0.01464	0.017053			RfaQ	-0.0429745	0.181487
	GcvH	0.0124865	0.00434943			OgT	-0.01417	0.011642			YaiI	-0.0429039	0.075538
	GlcC	0.0133054	0.00382719			YihL	-0.01362	0.015894			IlvI	-0.0426126	0.046516
	GalT	0.0134759	0.00760072			SlyD	-0.01357	0.010581			AmyA	-0.0425653	0.106998
	YhaJ	0.0137816	0.0202591			AcrD	-0.01356	0.014177			HemD	-0.0421076	0.271994
	PtrB	0.0140405	0.0531691			HsdM	-0.01336	0.026323			YfhM	-0.041863	0.100132
	NfrA	0.0141311	0.0169211			TsaD	-0.01335	0.015066			YghU	-0.0415277	0.127036
	YdfG	0.0149822	0.0402631			GlnL	-0.01316	0.023468			SufD	-0.0410547	0.165216
	YbhG	0.0151167	0.0132925			ZapD	-0.01313	0.019038			FadL	-0.0406537	0.150851
	LpxH	0.0151939	0.0135151			NusB	-0.01306	0.012948			RecJ	-0.0406175	0.145972
	PqiC	0.015388	0.0155804			PlsY	-0.01268	0.018714			YhgN	-0.040585	0.052287
	PaaX	0.0155237	0.0200231			YjjX	-0.01263	0.015808			HisS	-0.0403318	0.157796
	FdoH	0.0155411	0.0202591			TcyN	-0.01237	0.012948			ArgG	-0.039578	0.298588
	DosC	0.0158029	0.00533697			HpT	-0.01215	0.010924			AzoR	-0.0388036	0.106998
	TpX	0.0164442	0.0169211			PanB	-0.01198	0.017635			DauA	-0.0387783	0.049297
	GrxD	0.0169244	0.0103389			RsxG	-0.01189	0.01121			YbdL	-0.0380383	0.05511
	FabI	0.0169506	0.0297963			PldA	-0.01165	0.017053			RdgB	-0.0371079	0.149795
	ElaA	0.0169749	0.0238051			RfbB	-0.01164	0.017635			LptC	-0.0365524	0.240778
	PssA	0.0170693	0.0324811			RsfS	-0.01144	0.00859			HflK	-0.0365453	0.207677
	YafV	0.0170999	0.0142488			IhfB	-0.01115	0.013344			YmdB	-0.0358899	0.361747
	EngB	0.0171752	0.0584589			RsmD	-0.01095	0.010581			RfaI	-0.0352364	0.105381
	WaaU	0.0173588	0.0295333			DedA	-0.01095	0.00859			MepA	-0.0352325	0.093878
	SotB	0.0176308	0.0295333			YbbP	-0.01085	0.005622			YeeZ	-0.0350628	0.096907
	IntS	0.0177214	0.0429115			GatD	-0.01076	0.002521			HflX	-0.0350394	0.595966
	PanF	0.0179548	0.014325			SapA	-0.01074	0.015356			MetK	-0.034493	0.091633
	RatB	0.0180933	0.0056299			KdsD	-0.01066	0.019038			RecO	-0.0341816	0.052287
	NsrR	0.0183773	0.099296			CcA	-0.0106	0.022582			PqiB	-0.0335083	0.108073
	MiaA	0.0184526	0.060745			EpmB	-0.01049	0.011642			TrkA	-0.0328784	0.097734
	YheU	0.0185771	0.00648071			YjcE	-0.01039	0.005308			YdfG	-0.0325336	0.232692
	PrS	0.0187779	0.0202591			PgK	-0.01037	0.015356			CpdB	-0.0320506	0.043911
	SodA	0.0188842	0.0219391			LpxB	-0.01025	0.013875			YghB	-0.0316577	0.07466
	FadA	0.0189648	0.00437831			YtfJ	-0.01009	0.008308			YbhA	-0.0314727	0.072179
	YejA	0.0190687	0.0200231			PepQ	-0.00992	0.00859			YpdB	-0.0299692	0.229257
	HypB	0.019156	0.0251036			WbbK	-0.00986	0.018583			YlaC	-0.0298829	0.030825
	AccA	0.0194244	0.033476			MrcA	-0.00959	0.009745			DnaK	-0.0295324	0.050857
	GlnL	0.0194964	0.0297963			YaeP	-0.00955	0.004821			YdcR	-0.0293248	0.112784
	DtpA	0.0195308	0.0273509			RfaQ	-0.00929	0.012948			PaaX	-0.0288992	0.097734
	YjjX	0.0196457	0.0244239			MetI	-0.00913	0.005308			YdcF	-0.0273237	0.067555
	CmK	0.01968	0.0293474			YbhF	-0.00902	0.011642			YhbW	-0.0270905	0.219939
	PyrG	0.0197372	0.0296562			YbjS	-0.00874	0.010467			LptE	-0.0270228	0.066672
	SecG	0.019917	0.0279798			TdcF	-0.0086	0.005622			YaeP	-0.0267031	0.023153
	LpoA	0.0199413	0.0506673			RpsN	-0.00811	0.005308			KduD	-0.0266199	0.034795
	ThiB	0.0200748	0.0473378			YdiK	-0.0079	0.00859			YbjN	-0.0258956	0.065449
	FolB	0.0203843	0.0297963			HldD	-0.00755	0.010673			CnoX	-0.0257263	0.04173
	YghG	0.0205455	0.0184505			KdgR	-0.00749	0.012948			HdeB	-0.0256021	0.018085
	MlaE	0.0214157	0.0256008			GpmA	-0.00744	0.010924			MiaB	-0.025568	0.067555
	AroH	0.0217724	0.0439165			PgpC	-0.00735	0.00859			ZraR	-0.0254576	0.066952
	YfaY	0.0218539	0.059596			BipA	-0.00724	0.008214			YbjX	-0.0247397	0.097734
	FiS	0.022162	0.0103389			MreC	-0.00707	0.00859			YchA	-0.0244901	0.027648
	YbiT	0.0225749	0.0276427			FfH	-0.007	0.010599			YjbR	-0.0244846	0.018085
	FiC	0.0231924	0.0306821			CmoA	-0.00687	0.005308			BluR	-0.0242324	0.095501
	CpdA	0.0233455	0.0470532			FabY	-0.00683	0.005501			TsaE	-0.0241575	0.045603
	CcmH	0.0234656	0.032317			RnpA	-0.00677	0.005271			TorR	-0.0228829	0.045618
	RhlE	0.0238276	0.0222325			YjjI	-0.00652	0.00335			GloB	-0.0220633	0.078503
	LoiP	0.023932	0.0531691			RsD	-0.006	0.002269			ModA	-0.0216289	0.018105
	RcsB	0.0243917	0.0562647			DacA	-0.00555	0.00859			ElaA	-0.0198336	0.090677
	CsdA	0.0244093	0.0345643			RlhA	-0.00535	0.004821			FabR	-0.0196996	0.069266
	FrdB	0.0246472	0.0296725			NudC	-0.00499	0.00859			GroEL	-0.0179582	0.025611
	DxR	0.0246882	0.0286107			BamA	-0.00466	0.012431			UpP	-0.017941	0.028424
	RdgC	0.0247669	0.0668792			YbfF	-0.00458	0.012677			PldA	-0.0167155	0.043501
	YibT	0.0252702	0.0142488			DcyD	-0.00426	0.005575			PxpB	-0.0164051	0.041431
	ProY	0.0254018	0.0225925			YciK	-0.00365	0.00859			YbjG	-0.0163889	0.018085
	YcgL	0.025651	0.0158307			ProQ	-0.00308	0.003729			YncD	-0.0161786	0.045593
	LysS	0.0260019	0.0571116			CvpA	-0.003	0.003729			DjlA	-0.0158262	0.051207
	RsmD	0.0263462	0.0619668			LepB	-0.00232	0.003729			ParC	-0.0150976	0.05757
	PpiA	0.0266972	0.0202591			AmiD	-0.00219	0.003729			StpA	-0.0140157	0.009245
	InsA9;insA1;insA5;insA6	0.0267634	0.0304738			IntS	-0.00215	0.003729			PanD	-0.0140018	0.032459
	RsuA	0.0268469	0.0681068			YhiN	-0.0021	0.002058			MlC	-0.0138268	0.015118
	MenH	0.0272672	0.0103389			YdhB	-0.00193	0.002521			RpmG	-0.0134702	0.007739
	RnT	0.0273242	0.0380281			QueG	-0.00191	0.001906			YbjI	-0.0127831	0.157796
	YejB	0.0278206	0.0140758			MinC	-0.00152	0.005622			FtnB	-0.0125361	0.013499
	ProC	0.0278416	0.0606074			WecE	-0.00133	0.003729			YfcZ	-0.0121579	0.011103
	TdcC	0.0279393	0.0103389			NadD	-0.00035	0.001109			TrmD	-0.0120111	0.02166
	IspB	0.0279593	0.0774472			PspF	0.000165	0.000514			YggU	-0.0114434	0.006793
	SrlR	0.0280399	0.0286247			YccF	0.000235	0.000514			InsA9;insA1;insA5;insA6	-0.0112789	0.015318
	YjhC	0.0281212	0.0142102			YejA	0.000496	0.000944			HemW	-0.0112095	0.037627
	UsG	0.028142	0.0490632			GhxP	0.000509	0.000944			AaeR	-0.0109377	0.018701
	EpmB	0.0283694	0.0584589			YhjJ	0.000597	0.001768			YhaK	-0.00968408	0.015188
	VsR	0.0289638	0.0168113			HolA	0.001057	0.002521			PcM	-0.00948667	0.021326
	TsaB	0.0291333	0.0584589			YjdC	0.001152	0.002521			BamA	-0.0092783	0.05356
	LivJ	0.0291882	0.0396474			ZnuC	0.001284	0.001768			SdhE	-0.00896621	0.00613
	IhfB	0.0293207	0.0506673			KgtP	0.001298	0.001806			MetI	-0.00887346	0.006284
	PdxB	0.0296607	0.137153			FdoI	0.001299	0.002521			MinC	-0.00856256	0.074392
	RecR	0.0297661	0.0645008			FolC	0.001325	0.002958			AaS	-0.00814152	0.015873
	BglA	0.02982	0.0810245			CnU	0.001536	0.001354			EntF	-0.00667238	0.009245
	KdgR	0.0300016	0.113872			PaaX	0.001661	0.002521			GrxD	-0.00666141	0.00613
	PrlC	0.0300832	0.0132925			RsmG	0.001666	0.001768			HemG	-0.00511169	0.02204
	YneG	0.030231	0.0505772			SthA	0.001771	0.000944			RoF	-0.00491999	0.003347
	IntA	0.0315204	0.0155804			BtuB	0.001973	0.003876			RnK	-0.00473166	0.002752
	CcA	0.0315847	0.0586293			YgiQ	0.002219	0.001315			FrE	-0.00307846	0.02101
	EndA	0.0316796	0.022097			GoR	0.002222	0.00859			DgoR	-0.00296974	0.005495
	PtsI	0.0318317	0.0856284			TrhO	0.002341	0.002058			MetQ	-0.0025053	0.004309
	IlvH	0.0318389	0.0145158			YphH	0.002531	0.003729			TolQ	-0.00238085	0.006793
	CpoB	0.0319648	0.0151092			YccS	0.002776	0.003729			FeS	-0.0013113	0.001579
	ArgD	0.0321846	0.0586293			YieH	0.002915	0.001768			YoaE	-0.00110197	0.000797
	MurG	0.0322518	0.0658541			ThiP	0.002945	0.001315			YabI	-0.000913146	0.000797
	NadD	0.0323095	0.0652498			MdtC	0.003211	0.003729			FnR	-0.000823497	0.001523
	DnaN	0.0323138	0.111491			YjjJ	0.00331	0.003729			SpoT	-0.000787258	0.002474
	PncC	0.0324459	0.0438301			ThiQ	0.003635	0.002954			YcaQ	-0.000729322	0.000797
	NupC	0.0328889	0.0569157			YnbE	0.003951	0.003729			UvrA	-0.000584126	0.001291
	YbjP	0.0329742	0.0738634			HflC	0.0042	0.010331			TalB	-0.000581742	0.001139
	YedP	0.0330968	0.0295333			AgaR	0.004786	0.006841			ArtQ	-0.000317574	0.000797
	MreB	0.0331006	0.0584589			YebC	0.004831	0.005032			RpmF	-0.000245105	0.000205
	MdlB	0.0332727	0.350124			SelO	0.004914	0.00859			YjgM	0.000248432	0.000797
	DnaA	0.0332761	0.0562647			PabB	0.005023	0.00859			GuaB	0.000599865	0.000797
	YffS	0.0334086	0.0315434			PtsN	0.005372	0.003729			YbfF	0.000761988	0.00235
	ErpA	0.0335031	0.0145158			RcsB	0.005474	0.011642			YidQ	0.00115753	0.000797
	CycA	0.0336304	0.0249606			SolA	0.005599	0.01032			CspE	0.00179911	0.000897
	PepD	0.03373	0.116912			WbbL	0.00566	0.003729			LysS	0.0018816	0.00613
	FmT	0.0337973	0.0848514			AtoC	0.006122	0.002954			AllR	0.00241327	0.00613
	IlvI	0.0339215	0.0184505			RpsR	0.006555	0.004918			DnaJ	0.00337982	0.00612
	TusB	0.0342784	0.0228932			ApaH	0.006614	0.00859			ThiI	0.00380134	0.009245
	YbhF	0.0344911	0.0631326			BetA	0.006905	0.00859			YecD	0.00398397	0.013419
	MdoH	0.0347342	0.0279798			CoaD	0.007121	0.008153			SfsA	0.00502348	0.022586
	GarK	0.0348442	0.0388408			MalZ	0.007234	0.005622			NfsA	0.00508356	0.018131
	RfaY	0.0349255	0.0557662			YhdE	0.007403	0.010581			EttA	0.0052042	0.032657
	AlX	0.0350912	0.0155804			YggE	0.007433	0.010599			YbcH	0.00562763	0.00613
	MaK	0.0350914	0.0876491			TuS	0.007701	0.018714			YeaO	0.00564909	0.004247
	ArgG	0.035315	0.125896			RimJ	0.008156	0.005308			RuvC	0.00631952	0.00872
	HelD	0.0357265	0.152552			SrlR	0.008283	0.006816			YceM	0.00645256	0.018105
	MtlR	0.035784	0.119946			MetR	0.008287	0.00859			LptD	0.00661326	0.027775
	FhuA	0.0357928	0.0781533			TmcA	0.008543	0.010599			NagD	0.00876713	0.069266
	NuoN	0.0364885	0.0583793			SerA	0.008611	0.00859			MoaE	0.00904322	0.009428
	YbhB	0.0365341	0.060091			AmpH	0.008729	0.018714			EpmC	0.00913	0.009245
	PdxK	0.0366673	0.0887788			IspU	0.009055	0.00859			PntB	0.0111899	0.012395
	UvrD	0.0369873	0.099296			YecD	0.009058	0.015808			DnaG	0.0112257	0.020785
	OpgE	0.0370026	0.060745			SurE	0.009279	0.010581			CpoB	0.0120945	0.006894
	PriB	0.0371342	0.0508743			AsnC	0.009485	0.009745			YfbR	0.0133493	0.044594
	SolA	0.0371404	0.0710269			AnsA	0.009721	0.012922			PpiD	0.0136504	0.0429
	RlmF	0.0373034	0.0557662			LptC	0.009834	0.019038			DcuA	0.0146322	0.020125
	DcuA	0.0374765	0.0544194			DeoD	0.009954	0.005575			CurA	0.014977	0.021253
	YajC	0.0375032	0.0702501			FhuD	0.010012	0.007954			DeR	0.015101	0.040901
	RibC	0.0377259	0.133397			MutL	0.011112	0.030955			AnsA	0.0151801	0.066952
	YegV	0.0377438	0.0193435			HscA	0.011524	0.019038			YciI	0.0155516	0.012395
	PatZ	0.0378473	0.0427987			RibC	0.01158	0.037187			RadA	0.0160899	0.111719
	PheT	0.0380301	0.153126			RlmF	0.011641	0.00859			YdiY	0.0169077	0.037627
	RibA	0.0380449	0.144528			RlmA	0.011891	0.010581			DacA	0.0175071	0.051581
	RdgB	0.0383663	0.0531691			XthA	0.012047	0.03798			GalP	0.0175643	0.00872
	EntC	0.0388365	0.0489648			RpsF	0.012155	0.00859			NudC	0.0180516	0.054045
	GpmB	0.0389152	0.159759			PnP	0.012281	0.027468			MurC	0.0190439	0.065449
	GpmA	0.0391541	0.169228			CysE	0.012398	0.01551			RpoB	0.0193529	0.049297
	SecY	0.0391941	0.0668792			AdK	0.012464	0.00859			SecF	0.0197768	0.061923
	YihG	0.0397735	0.0506673			FdoG	0.012867	0.012431			MgsA	0.0199234	0.022272
	TopB	0.0399094	0.109803			YqjC	0.012873	0.005546			MipA	0.0203481	0.095785
	RsmB	0.0399108	0.0731691			PssA	0.013117	0.022582			GlnB	0.0209179	0.081167
	LpxA	0.0400739	0.0960364			RseA	0.013293	0.012601			NudL	0.0210011	0.043911
	NuoI	0.0401535	0.0362751			LapB	0.013467	0.018498			QseC	0.0218563	0.049415
	SthA	0.0401597	0.0142275			IspB	0.013653	0.022812			MurE	0.02211	0.117977
	XseA	0.0401921	0.0315434			TiG	0.013748	0.017053			YegV	0.0246556	0.058278
	YbgS	0.040549	0.00760072			EnvC	0.013858	0.026746			GntR	0.0251365	0.09856
	RffG	0.0411701	0.099296			FmT	0.013913	0.019038			RpoZ	0.0254431	0.009428
	YhcB	0.0413065	0.0531691			YbhA	0.014237	0.015426			EntB	0.0257125	0.052724
	KcH	0.0416996	0.042838			HflK	0.014253	0.027116			IspU	0.0257683	0.043911
	AtpC	0.0417132	0.0296768			PutP	0.014401	0.00859			FdX	0.0262785	0.020641
	MalM	0.0417988	0.00434943			YijO	0.014842	0.004799			TatD	0.0263515	0.060606
	GoR	0.0419407	0.257141			SsB	0.014905	0.019038			IspB	0.0273318	0.117683
	TesA	0.0419819	0.0244942			ZraR	0.015249	0.012948			YfhH	0.0275545	0.121668
	YnfB	0.0428817	0.0105501			QueF	0.015344	0.026455			YeiE	0.0276077	0.121615
	YbgC	0.0430162	0.0427987			CopA	0.015499	0.029235			TusE	0.0283456	0.05469
	RimK	0.0430922	0.0722739			RsxB	0.015728	0.010599			WbbL	0.0295763	0.071844
	FecA	0.0435676	0.0557662			MltB	0.015766	0.01416			FtsY	0.029665	0.151265
	HemL	0.0440288	0.0876491			YtjB	0.015959	0.016371			PepN	0.0298262	0.097063
	PutA	0.0445819	0.0200231			YchF	0.016088	0.020468			RnE	0.0308061	0.118028
	YaeQ	0.044589	0.0633022			UshA	0.016091	0.019038			HisI	0.0323634	0.071452
	FumB	0.0448465	0.0879894			YeaD	0.016212	0.00859			MiaA	0.032629	0.131681
	PanZ	0.0452142	0.104083			MqO	0.016256	0.00859			ArgT	0.0332241	0.030593
	PepA	0.0452576	0.124263			RsxA	0.016385	0.010673			LepB	0.0337291	0.110538
	TrmO	0.0455079	0.104083			FtsH	0.016694	0.033895			IleS	0.0341702	0.131888
	NagD	0.0459471	0.26527			DegQ	0.016879	0.030955			MetR	0.0343392	0.132944
	YggU	0.0461781	0.0169211			OrN	0.017117	0.035813			SelB	0.0347004	0.183761
	YgcP	0.0464129	0.0184505			LipA	0.017359	0.022582			YbdG	0.0347695	0.075695
	RpsS	0.046824	0.0568613			YihG	0.017395	0.011642			MukE	0.0353374	0.121515
	CysK	0.0468483	0.0653795			GlyS	0.017554	0.054495			IspE	0.0354967	0.151694
	NusA	0.0469413	0.0876491			PrlC	0.017832	0.007548			YqiA	0.0356097	0.106998
	MraZ	0.0478206	0.0663405			MurG	0.017853	0.028712			YhhW	0.0360761	0.0933
	PcM	0.0478559	0.169228			OmpA	0.018147	0.027212			RnpA	0.0369644	0.067378
	RpoS	0.04809	0.0103389			CyoA	0.018533	0.051896			PtsH	0.0371761	0.055922
	NuoH	0.048141	0.046177			GrpE	0.018535	0.00859			PspF	0.037343	0.087454
	YfiE	0.0482697	0.0631326			IscS	0.018657	0.054268			AlaC	0.0376239	0.121615
	YihL	0.0482755	0.0667232			MukF	0.018867	0.049659			PmbA	0.037735	0.298821
	TrhO	0.0482788	0.0604697			TrmA	0.018935	0.019038			DsbE	0.0378051	0.060373
	RseA	0.0489962	0.042838			RibF	0.01897	0.028119			MreB	0.0378633	0.116452
	RuvB	0.0493069	0.162243			TopA	0.019083	0.052387			FhuD	0.0382106	0.069357
	YjjJ	0.0495286	0.0627178			ClpX	0.019333	0.027468			HemB	0.0383186	0.296453
	FtsP	0.0496721	0.105005			LysA	0.019567	0.008153			NrdB	0.0385447	0.157796
	YccX	0.0497978	0.0606074			RarA	0.020082	0.051675			KdgR	0.03899	0.180563
	YbhC	0.0500484	0.184902			RplY	0.020191	0.018714			GnsB	0.0396867	0.026494
	DgT	0.0500898	0.0348696			YeiE	0.020406	0.037187			MdlB	0.0400012	0.190691
	YdhB	0.0502768	0.120631			MscL	0.0205	0.026191			PstC	0.0410738	0.097596
	IscS	0.0510545	0.157535			PlsB	0.020734	0.135569			SolA	0.0416741	0.201715
	YbfF	0.0512547	0.218037			RfaG	0.020895	0.027468			YibL	0.0420046	0.022586
	RbbA	0.0514526	0.0528294			HisB	0.021298	0.041261			YfaY	0.0420361	0.159033
	TrmJ	0.0514851	0.0983419			RecJ	0.021482	0.043653			RnM	0.0426741	0.052797
	SecF	0.0517359	0.157535			LoiP	0.021574	0.057551			EngB	0.0426831	0.171729
	YjbB	0.0518773	0.0781533			HscB	0.021708	0.015426			YjiR	0.0428123	0.049297
	PlsB	0.0519047	0.265615			SlyB	0.021778	0.023449			PhoB	0.043745	0.090975
	TsaD	0.0519514	0.110524			PncB	0.021891	0.034079			RpoD	0.0440583	0.286845
	ManY	0.0520301	0.0227014			YhgF	0.021895	0.043179			DcyD	0.0442057	0.206638
	MsrA	0.0521159	0.044125			CdsA	0.022222	0.011642			WaaA	0.0443316	0.106998
	RssA	0.0523033	0.104083			MutT	0.02256	0.020468			RffG	0.0446959	0.182882
	HemH	0.0523515	0.159759			NagD	0.02276	0.130002			YghQ	0.0451057	0.026186
	FieF	0.0524108	0.083415			LdcA	0.023182	0.084657			FruK	0.0484085	0.06519
	YeiE	0.0526259	0.0876491			YqcA	0.023187	0.030955			TesB	0.0492077	0.322642
	FkpA	0.0527153	0.0153688			HemB	0.023757	0.065856			BtuE	0.0494375	0.095152
	DnaX	0.052896	0.149015			InsA9;insA1;insA5;insA6	0.024041	0.024861			DedD	0.0495481	0.083494
	AccD	0.0529499	0.189429			CpxA	0.024222	0.054495			YqiB	0.0497155	0.38993
	RadA	0.0529594	0.329281			NagK	0.024942	0.025758			YejG	0.0499585	0.056839
	DnaB	0.0531483	0.15001			TaS	0.025046	0.014177			SlmA	0.0503058	0.164816
	MobA	0.0532453	0.0805821			YcaK	0.025106	0.014495			YbiS	0.0506191	0.09639
	MazG	0.0535352	0.0722739			MiaA	0.025238	0.073137			YhjJ	0.0507965	0.351364
	RhO	0.0536871	0.124263			HelD	0.025255	0.089671			MlaE	0.0511975	0.118384
	MntR	0.0538287	0.0571116			RcdA	0.025501	0.008571			RlmC	0.0519519	0.09856
	PurN	0.0539017	0.105076			FhuC	0.025685	0.022582			DuT	0.0530186	0.111229
	AllE	0.0539374	0.189429			ExbB	0.026088	0.024823			EvgA	0.0530643	0.161666
	LolA	0.053977	0.022143			DolP	0.026119	0.077975			MdlA	0.053761	0.337369
	DsbE	0.0540829	0.0420075			RpmH	0.026255	0.019038			TnaA	0.0539341	0.036248
	LdcA	0.0545635	0.335895			AroC	0.026264	0.104474			MmuM	0.0540247	0.045911
	YdcR	0.0547132	0.157058			DgoR	0.026424	0.030955			IaaA	0.0541191	0.116236
	CrP	0.0548635	0.087034			GpmB	0.026433	0.068628			RpsQ	0.0556478	0.065104
	DeoC	0.0549774	0.0208119			RhlE	0.027205	0.01748			AmpE	0.056684	0.118028
	LptB	0.0550656	0.418274			DcuR	0.027711	0.026455			RibC	0.056735	0.447222
	NfO	0.055315	0.3625			IspG	0.027761	0.065856			YgdG	0.0567584	0.190772
	HemA	0.0554848	0.231211			RfaZ	0.02784	0.030955			UshA	0.0568695	0.183761
	MukF	0.0555873	0.220439			LpoA	0.027867	0.073819			TktA	0.0571284	0.481102
	NudC	0.0561571	0.275443			TdcE	0.028449	0.03114			YaeQ	0.0572329	0.149461
	YnjF	0.0565357	0.100634			FimC	0.028587	0.030955			YgfX	0.0578098	0.156282
	IspE	0.0566525	0.191287			GalM	0.028667	0.017623			YgfZ	0.0580459	0.786892
	UbiF	0.0566969	0.358131			TldD	0.02876	0.106215			NanQ	0.0581369	0.031912
	SerS	0.0572863	0.67809			PdxY	0.029115	0.019917			LptA	0.0603805	0.108886
	GlnB	0.0575109	0.157535			YfaY	0.029119	0.04179			YajD	0.0610223	0.149795
	LepA	0.0578122	0.123842			AmpC	0.029204	0.047772			FtsE	0.0611534	0.385772
	PhoQ	0.0578127	0.272014			PanZ	0.029334	0.092616			RlhA	0.0614824	0.157749
	YgeR	0.0578895	0.693093			YpfJ	0.029337	0.106215			NadR	0.0620294	0.891878
	TopA	0.0581107	0.292345			PanD	0.029392	0.041814			SecD	0.0620861	0.153469
	RplY	0.0584054	0.097588			HemL	0.029392	0.078717			FeoB	0.0621338	0.12241
	TabA	0.0584946	0.033235			MdaB	0.02952	0.096772			YagL	0.0627739	0.037627
	RpsN	0.0585132	0.0584589			FadI	0.029693	0.005756			DinF	0.0628204	0.04484
	AspS	0.0586705	0.164308			CdD	0.029985	0.008153			EntA	0.0629468	0.140326
	DegQ	0.0587664	0.0910729			MaK	0.030512	0.087319			CcmE	0.0629561	0.112439
	HemW	0.0588279	0.273631			PtH	0.030596	0.0293			YbhL	0.0633192	0.111988
	MnmE	0.0589609	0.0983419			PqiC	0.030676	0.029235			PncB	0.0637479	0.213392
	YeeZ	0.0590029	0.0896515			PrfA	0.030753	0.034079			SpeB	0.0645733	0.388091
	RpiA	0.0593476	0.157535			YbjX	0.031014	0.041814			YafP	0.065311	0.329996
	TatD	0.0593986	0.114571			RlmI	0.031021	0.03798			TrxB	0.0653415	0.882829
	UdK	0.0594635	0.129724			NrdR	0.031193	0.044166			EbgR	0.0654278	0.648442
	YecA	0.0595264	0.0921696			MglA	0.03134	0.004821			IhfA	0.0658875	0.034795
	TorR	0.0599885	0.098744			YejM	0.031592	0.078694			DinI	0.0665209	0.041207
	HemE	0.0603108	0.324886			DgkA	0.031662	0.051143			FkpA	0.0668449	0.038813
	AsnC	0.0605593	0.187002			RibB	0.032333	0.048869			RibA	0.0668907	0.415763
	YciI	0.0609484	0.0272942			ArtQ	0.03275	0.041933			TaS	0.0673237	0.124311
	GfcE	0.0609686	0.0729949			YgiF	0.032796	0.057794			YtfK	0.0675259	0.057828
	GreB	0.0609732	0.115816			SpeC	0.032814	0.049659			CrA	0.0675836	0.293159
	HcaT	0.0612197	0.0776358			YncE	0.032967	0.074799			SsB	0.0678196	0.227134
	NarZ	0.0618443	0.099296			NadK	0.032968	0.106215			YeiP	0.0682254	0.285512
	DinI	0.062	0.0222325			NudB	0.033131	0.037317			YjdN	0.0695596	0.145761
	PhoR	0.0621912	0.202792			RfaP	0.033163	0.05765			QueD	0.070147	0.215599
	TsaE	0.062252	0.0663415			FtnB	0.033322	0.018702			SuhB	0.0707164	0.187636
	HemF	0.0623388	0.251066			WecA	0.033465	0.030955			GoR	0.0707326	0.632689
	GlnD	0.062984	0.334618			RibA	0.033481	0.054495			LpxL	0.0709228	0.405311
	ClpX	0.0630026	0.120631			YheS	0.033558	0.095494			RsmC	0.0710845	0.294529
	YjaG	0.0631242	0.165452			MurJ	0.033572	0.05765			DegQ	0.0713501	0.41435
	YeaH	0.0635684	0.0781533			ExuR	0.03375	0.074003			YifE	0.0713501	0.049896
	HolB	0.0636864	0.153428			MalQ	0.034059	0.003729			HfQ	0.0715723	0.08959
	RpmH	0.0638933	0.072276			MtlR	0.034115	0.207953			SeqA	0.0716028	0.26413
	FadR	0.063973	0.295565			HisG	0.034122	0.051896			PstS	0.0724039	0.081105
	EbgR	0.0640979	0.105005			LpxA	0.034217	0.054268			XylF	0.0732954	0.166078
	YebG	0.0642204	0.0190686			EfP	0.03451	0.031799			ZapA	0.073647	0.149795
	YgaM	0.0643234	0.0312732			AlaC	0.034669	0.035813			RlmD	0.0737991	0.451872
	YjiN	0.0647888	0.0658541			GlnQ	0.035122	0.131365			WzzB	0.0745215	0.282014
	ExuR	0.0651276	0.26527			EnvZ	0.035123	0.202225			YccF	0.0748639	0.175306
	GatA	0.0651846	0.0190686			TsaB	0.035748	0.037633			PstB	0.0750442	0.253467
	YdjF	0.0657787	0.159759			AmiA	0.035973	0.104918			YecF	0.0756822	0.166432
	YjgR	0.0658061	0.0928911			UbiH	0.036011	0.195824			SecG	0.0761552	0.170524
	SufE	0.0659387	0.0876491			YeeZ	0.036092	0.054495			CmoM	0.0762095	0.262206
	RfaP	0.065963	0.153428			QueD	0.036613	0.036476			TalA	0.0765614	0.093707
	DmsB	0.0664549	0.0790651			FrlB	0.036619	0.012431			NlpI	0.0769763	0.241442
	IaaA	0.0664623	0.0681634			YbeZ	0.036827	0.039839			AccB	0.0774975	0.127036
	AllR	0.0668206	0.145495			VsR	0.036884	0.029074			YbgI	0.0777874	0.183085
	MsrC	0.0668416	0.304618			PxpC	0.037236	0.030955			AmiC	0.0780578	0.416385
	PutP	0.0668592	0.104478			NadR	0.037245	0.122465			CrR	0.078104	0.168718
	YtfB	0.0669456	0.0725379			ParC	0.03754	0.089671			RbN	0.0784073	0.260795
	MutS	0.0677419	0.408345			YjjG	0.038281	0.035813			RcsF	0.0785494	0.249659
	YcgN	0.0682542	0.298535			NusA	0.039138	0.054495			TopB	0.0789905	0.384538
	YaeH	0.0683641	0.0635252			NudJ	0.040025	0.051896			YciY	0.0795393	0.114126
	MngR	0.0688081	0.342668			SaD	0.040702	0.037187			LsrR	0.0800521	0.097734
	YifL	0.0689535	0.159357			TrmD	0.040704	0.033956			YedJ	0.0804758	0.149795
	RssB	0.0691385	0.0996136			YjbQ	0.040789	0.019202			LpxA	0.0805545	0.301062
	YfhH	0.0692558	0.2114			ClpP	0.041141	0.037187			EutK	0.0809884	0.106998
	CcmE	0.0693307	0.0781533			CecR	0.041313	0.041933			AmpC	0.0811996	0.215485
	UbiA	0.0693927	0.104083			DcD	0.041323	0.058007			GloA	0.0816135	0.352578
	YeiQ	0.0694876	0.0586293			PtsA	0.041434	0.012431			CvpA	0.0824666	0.208156
	LexA	0.0696101	0.101236			TrxB	0.041708	0.396626			MukF	0.0831747	0.389334
	ChrR	0.0697222	0.103798			EpmA	0.041769	0.054268			YneJ	0.083318	0.153469
	PpiB	0.0697255	0.11985			RplP	0.041845	0.037045			DcD	0.0839639	0.283469
	IspU	0.0700054	0.0887788			YgiB	0.041985	0.130002			TyrS	0.0846267	0.430717
	SucA	0.0700107	0.0254134			TyrA	0.042074	0.108704			YibT	0.0847578	0.092254
	YggS	0.0704908	0.509432			FtsN	0.042252	0.273224			YfiH	0.0848479	0.296689
	EdA	0.0705276	0.133397			KbaZ	0.042262	0.017635			RsxB	0.0849423	0.184057
	MscS	0.0720143	0.099296			MngR	0.042334	0.096233			YecM	0.0858779	0.141752
	YtiC	0.0722497	0.0254134			YcjW	0.042375	0.042364			NagK	0.086514	0.213983
	CysB	0.0722733	1.36513			MetL	0.042525	0.16407			YicC	0.0867815	0.542846
	SlT	0.072371	0.215297			UppP	0.042619	0.037675			FrdA	0.0868354	0.124531
	IspG	0.0728331	0.270014			LtaE	0.042639	0.05765			YiaD	0.0869765	0.252737
	YjdF	0.0731139	0.0529506			FadH	0.042641	0.018074			UbiT	0.0873113	0.316873
	HemD	0.073493	0.209104			FolA	0.042768	0.078507			YtfB	0.0873432	0.132944
	EntE	0.0735412	0.11985			YacL	0.042781	0.048638			YbaB	0.0887554	0.117374
	RpiR	0.0735555	0.0478977			CnoX	0.043314	0.02187			MetL	0.0888462	0.499052
	ProS	0.0736961	0.248887			RseB	0.043793	0.135101			EpmA	0.0891185	0.336677
	TktA	0.073709	0.401468			YifL	0.04399	0.130086			MltA	0.0891891	0.290142
	RlmM	0.0742879	0.284412			PgL	0.044013	0.039839			GlrR	0.0905597	0.607263
	YdbK	0.0744686	0.217427			CcmH	0.044237	0.049004			MutS	0.0919218	0.788797
	YejG	0.0746915	0.0738634			AccD	0.044493	0.09047			BamE	0.0927463	0.363855
	YbdF	0.0749526	0.0467418			TrmJ	0.045473	0.057794			GpmB	0.0928044	0.79225
	DedD	0.0749965	0.0894368			YeiG	0.045493	0.028896			MoaB	0.0930672	0.363855
	SurE	0.0751724	0.157535			YqjK	0.045814	0.054495			HemC	0.094111	0.576871
	FdhD	0.0753381	0.316726			CsdA	0.045881	0.056833			GpmA	0.0951009	0.823169
	MurD	0.0753555	0.444047			YciA	0.045944	0.054495			YjdC	0.0955496	0.321091
	KdsA	0.0754852	0.418274			YebO	0.046223	0.038016			YhbO	0.0957875	0.077412
	LptA	0.0756903	0.0663405			SrlE	0.04626	0.004469			YheS	0.0958924	0.570616
	ExoX	0.0756965	0.0350734			GlnB	0.04644	0.133429			FdhF	0.0961852	0.10539
	PxpC	0.0757327	0.0677852			YbaE	0.046551	0.005974			PurN	0.0961881	0.321091
	UbiJ	0.0759273	0.35776			PabC	0.046561	0.07194			EtK	0.0965748	0.175306
	LpxM	0.0762334	0.150733			YhhX	0.046841	0.054495			TaG	0.0970292	0.233316
	EbgA	0.0763125	0.0427987			InfB	0.047132	0.092922			HldD	0.0982933	0.44183
	ZnuC	0.0763865	0.205958			YecN	0.047733	0.036558			YbeD	0.0982957	0.141135
	KdsB	0.07657	0.301918			GluQ	0.048285	0.074799			FtsN	0.0982966	1.14058
	YffB	0.0772085	0.0535817			XerD	0.048429	0.241031			EpmB	0.0989709	0.437375
	PdeL	0.0773106	0.0834714			BglA	0.048701	0.135595			ThiB	0.0990214	0.333417
	DgkA	0.077363	0.26527			InsL1;insL2;insL3	0.048706	0.054759			ApT	0.099113	0.271414
	LipA	0.0776505	0.29158			RadA	0.048969	0.201181			FtsP	0.0994697	0.418742
	NanT	0.077693	0.0132925			EttA	0.049033	0.31072			GlgA	0.099977	0.296758
	TilS	0.0777288	0.282674			AroP	0.0492	0.03276			YqhD	0.100012	0.414607
	PpsA	0.0779386	0.302484			YqjE	0.049984	0.054495			MpaA	0.10065	0.271602
	EttA	0.0785294	0.650073			YdcF	0.050128	0.049659			KdsA	0.101165	0.669481
	LsrB	0.078547	0.078035			RhO	0.050323	0.0908			FruB	0.10141	0.111229
	DauA	0.078649	0.0945059			TatD	0.050607	0.074003			GuaD	0.101447	0.121391
	DapE	0.07935	0.262982			RplV	0.05062	0.05765			FmT	0.101915	0.389057
	RuvA	0.0794239	0.268786			ProS	0.050894	0.107696			DecR	0.102592	0.371218
	FhuC	0.0794711	0.105005			CusA	0.051152	0.039921			TilS	0.103283	0.513461
	RoxA	0.0796595	0.18201			ZwF	0.051497	0.2877			CyaY	0.104629	0.192129
	FolP	0.0796967	0.534904			MoeA	0.051708	0.159923			LexA	0.104731	0.408088
	MraY	0.0799766	0.111491			RidA	0.051804	0.059099			PpiA	0.104743	0.231345
	RbN	0.0800228	0.184524			YhfZ	0.052172	0.073819			UvrB	0.104976	0.4619
	WaaA	0.0803208	0.215297			YfhM	0.052213	0.147932			RlmI	0.105142	0.466642
	YbaB	0.0803528	0.0467418			LdhA	0.052332	0.170289			HemF	0.105373	0.540051
	GmhB	0.0804787	0.128039			AhpC	0.052881	0.335823			PepA	0.106689	0.38993
	EptB	0.0805368	0.307036			EmtA	0.053051	0.065856			NdK	0.107085	0.342721
	StpA	0.0807467	0.0429115			AspS	0.053295	0.129021			ErA	0.108171	0.383826
	HflD	0.080833	0.265295			PncC	0.053586	0.092728			ProC	0.108309	0.292868
	RlmD	0.0808406	0.265295			PcM	0.053659	0.135569			GreB	0.108631	0.349079
	RpmB	0.0813818	0.298403			LeuE	0.053751	0.028761			WaaU	0.109944	0.425496
	RseC	0.0813925	0.0658541			HflX	0.053765	0.147932			QseB	0.110502	0.372985
	YciA	0.0814586	0.246763			RatA	0.053974	0.14139			RdgC	0.111097	0.648442
	YghB	0.0820348	0.104083			GalT	0.054683	0.028119			CmoB	0.112091	0.430223
	DapD	0.0823197	0.188674			DnaB	0.054698	0.134574			HxpA	0.112278	0.670967
	IdnD	0.0823231	0.046177			RpmD	0.054854	0.051675			FabH	0.112488	0.519672
	RplD	0.0826311	0.113872			RffG	0.054875	0.092832			NrdR	0.112676	0.469245
	QueC	0.0830507	0.227769			OsmE	0.055048	0.041933			TolC	0.113039	0.558282
	TdH	0.0833225	0.0978722			RsmE	0.055554	0.15586			CysZ	0.113315	0.312815
	YobA	0.0834007	0.0424913			AccA	0.056292	0.107728			SufB	0.113907	0.449079
	PdxJ	0.0834703	0.61218			SpoT	0.056529	0.43895			DgcP	0.114241	0.489285
	PepN	0.0837746	0.157535			EpmC	0.056652	0.05765			YobA	0.114472	0.168036
	ManZ	0.0840397	0.0297963			LpxD	0.056657	0.27629			YehS	0.114808	0.447222
	BetA	0.0842919	0.159759			YqjI	0.056756	0.131365			NfrB	0.114963	0.060291
	HldD	0.0845227	0.317757			TyrS	0.057401	0.202225			AcpP	0.115247	0.095421
	YajQ	0.0845633	0.169228			MenC	0.05853	0.104474			GpsA	0.115833	0.712313
	YieP	0.0847802	0.296134			MukE	0.058576	0.177768			PerM	0.116107	0.161075
	YhbP	0.0848451	0.0238051			YpdB	0.058587	0.219264			YchF	0.116695	0.485145
	YegP	0.084878	0.104083			YtiC	0.058689	0.031416			YgaM	0.117379	0.06389
	RplF	0.0850267	0.318615			RuvA	0.058937	0.070147			ModC	0.117621	0.109719
	PurB	0.0850353	0.2114			AldB	0.059026	0.043653			BioD1	0.118109	0.194871
	RbsK	0.0853958	0.0473378			YicG	0.059186	0.024253			YbfE	0.118213	0.06519
	YpeA	0.0855231	0.114571			GltB	0.059432	0.035813			YdgK	0.118473	0.168718
	YfeX	0.0856838	0.521581			RfaH	0.059993	0.065455			SoxR	0.118474	0.175306
	EntH	0.0858171	0.091625			NfsB	0.060068	0.534656			RlmH	0.118741	0.253843
	DhaL	0.0858951	0.029665			GreB	0.061011	0.147932			HisC	0.119076	0.6396
	RnhA	0.0860934	0.0710269			NfO	0.061049	0.249806			DusB	0.119808	0.168718
	CdsA	0.0861335	0.078035			LptB	0.061208	0.318187			SelO	0.12028	0.500482
	HdfR	0.0864329	0.110524			RpsE	0.061485	0.054495			TonB	0.120288	0.483826
	YneJ	0.08671	0.102323			YbgI	0.061602	0.051675			OsmB	0.12034	0.101541
	TiG	0.0868111	0.192939			RlmD	0.061846	0.151008			FfH	0.120632	0.578552
	SpeC	0.0870543	0.275443			DjlA	0.062165	0.176544			SbcB	0.120703	0.878409
	FabD	0.0871015	0.3625			TolC	0.06247	0.200059			PykA	0.121711	0.38993
	NrdD	0.0873446	0.0566308			SurA	0.062491	0.132174			HolB	0.121736	0.351364
	SbcB	0.0875731	0.418274			MipA	0.062658	0.184769			PriB	0.12182	0.157749
	LsrF	0.0879359	0.142765			IspD	0.062733	0.089671			YcbZ	0.122151	1.10867
	PmbA	0.0879488	0.868015			AcrA	0.063366	0.106215			HemH	0.122717	0.756015
	YpfJ	0.0884404	0.549225			MdtA	0.063418	0.109577			TopA	0.122851	0.559854
	SrmB	0.0886903	0.293504			DicA	0.063676	0.132479			MurD	0.122996	0.954842
	AgaR	0.0895371	0.351563			YajL	0.063941	0.183921			PqiC	0.124124	0.30324
	GcvA	0.0895548	0.295866			DapD	0.064035	0.106215			AmiA	0.124173	0.663533
	CsrA	0.0896049	0.0389926			FabI	0.064159	0.122286			ProXp-Y	0.124255	0.631541
	NrdR	0.0899296	0.363468			MdoH	0.064197	0.054495			RpH	0.124301	0.363096
	YcjF	0.0900435	0.0324811			YrdD	0.064263	0.036672			LtaE	0.12436	0.599756
	TusD	0.0900483	0.0467418			GloC	0.064326	0.3527			PpsR	0.124496	0.550551
	CreB	0.0901716	0.0801609			HemF	0.064652	0.311925			HisD	0.124623	0.557472
	RpoA	0.0902762	0.332782			MalI	0.064895	0.151008			YfbU	0.124835	0.266709
	TyrA	0.0904789	0.58326			YtfP	0.065111	0.259499			PanZ	0.125388	0.878409
	YobH	0.0908098	0.0586293			YdcR	0.065261	0.132361			NudJ	0.126645	0.383828
	RplI	0.0910873	0.232348			MurQ	0.065438	0.019968			GlaH	0.126646	0.044006
	KdsC	0.091186	0.099296			HisD	0.065635	0.182219			YaeH	0.126835	0.301946
	YddB	0.0911915	0.099296			SecE	0.066187	0.074003			RecF	0.126852	0.464702
	FfH	0.0912132	0.270014			YceM	0.066735	0.133722			IcD	0.127635	0.419899
	MukE	0.0912385	0.270014			InsH21;insH1;insH2;insH3;insH4;insH6;insH7;insH8;insH9;insH10;insH11	0.066784	0.111696			AccA	0.127662	0.556178
	GlmU	0.091279	0.40988			HsdR	0.067039	0.031245			YhiN	0.12793	0.29909
	TaG	0.0913174	0.220439			RimK	0.067202	0.106215			RnA	0.127966	0.550774
	ErA	0.0914016	0.3625			YqjA	0.067444	0.159923			AcrA	0.128117	0.385772
	YibN	0.0916529	0.353434			SotB	0.067517	0.09047			YciK	0.128816	1.22126
	GalR	0.0917487	0.61218			ElaA	0.067569	0.188672			MurG	0.129305	0.534071
	MqsA	0.091764	0.106184			YcdY	0.067747	0.065856			RecE	0.129352	0.168036
	HpT	0.0923023	0.29158			YjaB	0.067755	0.129021			NagB	0.129505	0.180563
	YedI	0.0928035	0.559453			DeF	0.068127	0.185339			FhuF	0.129954	0.173512
	ExbB	0.0929413	0.275443			TdH	0.068138	0.057794			YafC	0.130191	0.349769
	ParC	0.0931268	0.315636			YciB	0.068399	0.076197			DusC	0.130287	0.29284
	AvtA	0.0934553	0.553955			RsmB	0.068962	0.106215			YgeR	0.131512	1.02807
	BioD1	0.0935802	0.0762765			RelB	0.069294	0.010673			EcO	0.131761	0.321254
	YiiM	0.0936909	0.292345			CyoB	0.069326	0.041814			RecR	0.132917	0.54116
	DinG	0.0937138	0.189429			UbiG	0.069377	0.815249			YbgC	0.133339	0.269398
	GcD	0.0941029	0.178696			AvtA	0.069804	0.274083			SlT	0.133853	1.18518
	MhpR	0.0941308	0.0202591			CobT	0.070057	0.087891			MraZ	0.134223	0.535607
	PepE	0.0942306	0.0396474			NuoK	0.070668	0.037927			SlyA	0.134532	0.156643
	ClpB	0.0943942	0.0531691			YaiW	0.070914	0.132479			BglJ	0.134708	0.181685
	AmpD	0.0944507	0.098744			CsqR	0.071296	0.106215			AcrR	0.134751	0.447222
	OmpR	0.0944719	0.825106			BtsR	0.071508	0.041933			YqjI	0.134954	0.440877
	FadJ	0.0945454	0.0341083			CydB	0.071527	0.068129			LeuE	0.135462	0.157796
	UvrB	0.0946002	0.324917			AllR	0.07241	0.130002			YibN	0.13584	0.693814
	DcyD	0.0946517	0.251952			EntE	0.072468	0.087632			RuvB	0.136261	0.496226
	YicC	0.0946541	0.61218			HemC	0.07251	0.446835			ClpX	0.136401	0.94761
	BtsS	0.0947671	0.0658541			GmhA	0.072643	0.320684			FbP	0.137111	1.22217
	ArcA	0.0948668	0.387222			CusR	0.07266	0.129021			FklB	0.139274	0.341441
	PheS	0.0950384	0.401468			CmoM	0.073058	0.15586			PqqL	0.140325	0.147031
	RoB	0.0951343	0.272014			RnT	0.073133	0.077498			LpoA	0.140377	0.737499
	GltD	0.0964575	0.207949			RplI	0.073153	0.092616			LpxH	0.140993	0.288186
	DnaC	0.0965009	0.105005			YgfZ	0.073578	1.6074			RnT	0.141578	0.499052
	GabD	0.096827	0.0928911			MurE	0.073843	0.562332			ZwF	0.141809	1.71269
	GhrA	0.0971446	0.501639			YbdG	0.074094	0.24094			PpA	0.141871	0.156129
	EtK	0.0980735	0.249041			YkgM	0.07426	0.042364			MscS	0.142125	0.260756
	TdK	0.0981088	0.35023			FuR	0.074284	0.096772			TrmO	0.142293	0.577565
	AaT	0.0996466	0.0586293			NdH	0.074965	0.083842			MscL	0.142668	0.437469
	InsA2;insA3;insA4	0.0998676	0.0683231			RpsB	0.075674	0.127354			LdcA	0.142689	1.13987
	NemR	0.0999951	0.0840278			NuoI	0.076012	0.065856			CspB	0.142826	0.060373
	CyoA	0.100453	0.199234			FbP	0.076154	0.397015			RseC	0.143173	0.159134
	NarL	0.100511	0.681459			QseB	0.07616	0.106215			MntR	0.143227	0.239206
	CsqR	0.100595	0.191107			DnaJ	0.076229	0.092616			LdhA	0.143442	0.787015
	TesB	0.100871	0.40125			YajC	0.076274	0.163444			UsG	0.143621	0.419106
	PpsR	0.101134	0.561626			PrmA	0.076332	0.092616			GmhA	0.143692	1.34671
	ThiD	0.102233	0.151933			UlaR	0.076649	0.586401			HolC	0.143725	1.05157
	NarX	0.102274	0.489055			LldP	0.07669	0.007548			HemA	0.144301	0.728253
	GlpE	0.102369	0.0677852			CrL	0.077229	0.042544			RimK	0.145051	0.601174
	RnA	0.102405	0.622779			FtsP	0.077768	0.159923			YnhG	0.145997	0.262773
	TolC	0.102499	0.416334			NlpC	0.077985	0.036467			EntS	0.146347	0.157749
	RecE	0.102512	0.303923			ArgR	0.078723	0.116037			YpfJ	0.146478	1.58695
	YhgF	0.102662	1.42253			SodB	0.079194	0.269945			YbjQ	0.147102	0.428867
	BepA	0.10284	0.584277			GlpR	0.079209	0.329226			CreB	0.147201	0.365107
	MalI	0.102995	0.105005			PhoU	0.07971	0.386672			FkpB	0.147243	0.211143
	HscA	0.103073	0.331922			BtuC	0.079817	0.028712			YegU	0.147588	1.18016
	MdlA	0.103091	0.545057			ArgS	0.079828	0.145633			WecC	0.14768	0.986059
	ZraR	0.103534	0.11869			DsbC	0.079839	0.135606			MrcA	0.148005	0.560725
	NusG	0.103962	0.265295			RecA	0.080133	0.777104			AaaT	0.148215	0.173359
	FrlR	0.104047	0.262982			NsrR	0.080569	0.205173			YbdF	0.149082	0.233885
	MurI	0.104099	0.488351			SdaA	0.080582	0.452933			EndA	0.149825	0.260795
	NorR	0.1041	0.358384			RsmA	0.080643	0.238549			YnfF	0.150056	0.277924
	MdtK	0.10445	0.100634			PhrB	0.08073	0.035813			IhfB	0.150088	0.777086
	RnC	0.104497	0.271401			RplX	0.080775	0.05765			YggX	0.150499	0.101822
	GltX	0.104772	0.3258			MurI	0.080805	0.188455			RelB	0.150924	0.040098
	YccU	0.104954	0.310678			SrmB	0.081202	0.184561			MaeB	0.150999	0.142252
	LoN	0.104967	0.115167			YfeX	0.081226	0.587565			GmK	0.151423	0.490011
	CyoB	0.104978	0.0887979			DtpA	0.081304	0.120173			YddM	0.152362	0.111375
	YqjC	0.105633	0.060745			EbgR	0.081532	0.335823			YdhB	0.152388	0.489928
	InsH21;insH1;insH2;insH3;insH4;insH6;insH7;insH8;insH9;insH10;insH11	0.105641	0.303576			RplC	0.082345	0.106215			GlpG	0.152463	0.753396
	SecE	0.105706	0.249672			UdK	0.082359	0.106215			MetN	0.152887	0.743395
	RpsA	0.105974	0.234591			DiaA	0.082429	0.452979			AccD	0.153251	0.821168
	AlaS	0.106102	0.695516			RplF	0.082464	0.11135			YggS	0.15354	1.14882
	YbjN	0.106328	0.197849			YieP	0.082566	0.233432			MaK	0.153876	0.908881
	RplW	0.106658	0.166055			YfcD	0.0828	0.204248			GloC	0.154324	0.837322
	AcrA	0.10671	0.326606			UuP	0.082882	0.140544			HnS	0.154551	0.04995
	TcyJ	0.106795	0.0781533			MaP	0.083152	0.291461			SdaA	0.155897	1.26732
	ZwF	0.10682	1.22198			FadR	0.083176	0.20301			UlaR	0.15596	0.859374
	DgoR	0.107622	0.163649			NupC	0.08322	0.073177			KdsC	0.156	0.269273
	DhaR	0.107776	0.0190686			FolB	0.083564	0.106215			MurI	0.156315	0.943144
	PspB	0.107889	0.250407			DhaL	0.08381	0.026455			LpoB	0.156587	0.656181
	YceB	0.108151	0.105005			AaS	0.084311	0.135569			PurU	0.156662	1.0999
	LpxD	0.108188	0.488351			MetN	0.084382	0.180601			HemX	0.156985	0.59682
	NlpD	0.108197	0.3934			RpsG	0.084495	0.109488			BamC	0.157753	0.952456
	FolA	0.108439	0.483474			RbfA	0.08459	0.106215			BetA	0.157819	0.405495
	PstC	0.108452	0.30742			RsuA	0.084958	0.168584			DmsA	0.158444	0.424121
	YcdX	0.10849	0.299365			YhgE	0.085242	0.068408			PtH	0.158957	0.534071
	IdI	0.108553	0.153428			PhoP	0.085641	0.596972			YaiW	0.159485	0.545116
	YqjG	0.108588	0.264443			BepA	0.085673	0.392534			YecE	0.159586	0.54116
	YbcH	0.109282	0.0781533			YpfN	0.085794	0.030955			YgfK	0.160005	0.075695
	FklB	0.109283	0.184902			MutS	0.085875	0.441312			SgrR	0.160434	0.906357
	YojI	0.109681	0.216062			UbiA	0.085978	0.092832			PdxK	0.160636	1.47869
	AhR	0.109809	0.148266			HemE	0.085981	0.462396			GltS	0.161098	0.319248
	PepP	0.10992	0.85268			PlsC	0.086149	0.233432			IlvY	0.16115	0.559392
	PanC	0.110119	1.05475			PhoQ	0.08686	0.424145			PanB	0.161237	0.926282
	HhA	0.110333	0.071162			YdhQ	0.087098	0.177768			HpT	0.161468	0.756015
	GmhA	0.110338	0.637126			NarY	0.087192	0.076152			RlmM	0.161808	1.32675
	GlpG	0.110693	0.366571			HprR	0.087761	0.096104			LptB	0.161847	1.61454
	SlmA	0.110909	0.549225			RpsA	0.088255	0.173757			DgkA	0.162464	1.33774
	ModE	0.111046	0.690948			PrfB	0.088791	0.169826			CcA	0.163004	0.859632
	NagA	0.111144	0.171074			RfbX	0.088793	0.0908			SseB	0.163663	0.388468
	CspC	0.111757	0.045372			RplA	0.088795	0.124694			CsdE	0.163864	0.262636
	PhoP	0.111896	1.06409			NorR	0.088906	0.340228			LepA	0.163903	0.620298
	RseB	0.111927	0.430864			YedI	0.089441	0.258471			FolB	0.165115	0.644824
	AhpC	0.112096	0.491646			AlaA	0.08982	0.260229			YjjX	0.165676	0.58614
	ZntR	0.112131	0.0741233			AroL	0.089914	0.20194			YbhC	0.165902	0.917776
	PstB	0.112628	0.358131			RnA	0.090049	0.392534			AcnA	0.166628	0.318403
	NfsB	0.112709	1.01797			RplD	0.090136	0.096772			MlaC	0.166702	0.428523
	YebO	0.112738	0.279818			YajD	0.090742	0.157804			RpmH	0.166908	0.336356
	DmsD	0.112774	0.416446			YbhL	0.09156	0.131681			YcgL	0.16812	0.285512
	TehB	0.112935	1.08694			NhaR	0.091767	0.20194			DmlA	0.168606	0.50451
	CoaD	0.112935	0.327836			RpoN	0.091796	0.276365			TdK	0.168659	0.923942
	YebF	0.113116	0.0790273			DtD	0.09224	0.083842			PrmA	0.169289	0.494789
	KbaY	0.113194	0.0769861			ManA	0.092272	0.674379			BipA	0.170001	0.787757
	LapA	0.113252	0.701015			DdlA	0.092402	0.937264			TrhO	0.17026	0.469022
	ThiM	0.113436	0.281025			AscG	0.092498	0.150081			OsmY	0.171023	0.105832
	ArgS	0.113554	0.311911			YcbB	0.092748	0.073819			HemE	0.171435	0.787721
	YjgM	0.113615	0.537842			NarL	0.092937	0.302924			ExuR	0.171885	1.25541
	YbhP	0.113761	0.099296			TabA	0.093055	0.078694			MrR	0.172332	0.565603
	IscR	0.113926	0.268786			YggS	0.093067	0.2877			SpeC	0.175304	0.948787
	MpL	0.114167	0.871034			HolC	0.093225	0.269945			GcD	0.175727	0.379337
	IscX	0.114189	0.0531691			UxuR	0.09335	0.623693			HslO	0.175773	0.765207
	HemC	0.114197	0.582246			ArcA	0.093357	0.369126			YqcA	0.176059	0.499408
	GlyQ	0.114224	0.617069			GalR	0.093411	0.209472			CpxR	0.17651	0.834706
	HemX	0.114413	0.284014			GltX	0.093821	0.238549			UidR	0.176625	0.469703
	YjiT	0.114454	0.0410423			TyrR	0.093859	0.712188			HolD	0.176755	0.259572
	SdhB	0.114545	0.0526664			SufE	0.093882	0.078507			MioC	0.177914	0.339545
	ProA	0.114785	0.459091			YhbY	0.09392	0.107381			FdhD	0.178229	0.884411
	FbaB	0.114788	0.148266			CobS	0.094235	0.159923			FabZ	0.178319	0.454427
	FdX	0.114927	0.0531691			LsrR	0.094281	0.054495			YebY	0.17879	0.219786
	RarD	0.115297	0.189429			MpL	0.094936	0.519358			YjgH	0.178886	0.402411
	RplQ	0.11549	0.334511			YiaF	0.095273	0.288137			PanC	0.179013	1.51245
	ElbB	0.115558	0.191107			OxyR	0.095427	0.23525			YcdY	0.179136	0.300404
	AroL	0.115933	0.129724			YibN	0.095487	0.37073			YeaE	0.179667	0.468828
	YncE	0.116407	0.545057			SfsA	0.0956	0.590295			YraR	0.179778	0.79447
	FrdC	0.116598	0.153126			RplM	0.09563	0.117086			ProA	0.181622	0.955026
	TalB	0.116965	0.315636			PgsA	0.096448	0.169826			TmK	0.181682	0.559392
	YhgN	0.117124	0.120631			DegP	0.096968	0.206217			ArcA	0.182411	1.37359
	YjeJ	0.117224	0.099296			KdsA	0.097057	0.404759			YgiW	0.182572	0.210026
	YicG	0.117599	0.0761086			RplQ	0.097125	0.14072			HhA	0.18291	0.216171
	MnmG	0.117815	0.231037			YbdL	0.097383	0.15841			HscA	0.183593	0.8813
	NmpC	0.117843	0.083901			PdxI	0.097389	0.478507			CynR	0.183761	0.894035
	PckA	0.117968	0.142197			AgaS	0.097481	0.024253			GlmS	0.184154	0.818132
	YcjW	0.118355	0.0876491			YbhC	0.097567	0.346123			RspR	0.185682	0.878409
	YjiA	0.118467	0.0520785			AroH	0.097727	0.225115			RfaY	0.185903	0.919515
	SfsA	0.118565	0.68133			LepA	0.098171	0.227991			RbbA	0.186478	0.453837
	DsdC	0.118596	0.0584589			NarX	0.098249	1.06013			RpsC	0.187221	0.406417
	ClsA	0.118728	0.622779			MrR	0.0986	0.159923			YiiM	0.188455	1.42954
	LsrR	0.11938	0.0876491			YeiR	0.098605	0.476421			YidZ	0.188922	0.156282
	FtsN	0.119446	0.736127			AphA	0.098658	0.019038			SurA	0.189306	0.88962
	SecD	0.119575	0.440905			RssA	0.09883	0.218965			YajL	0.189969	0.897394
	MaA	0.119577	0.14637			DsdC	0.099102	0.038744			MepM	0.190051	0.219041
	FabB	0.119832	0.608656			NuoA	0.099201	0.209472			PpiB	0.190212	0.680086
	RplC	0.119893	0.291822			HolB	0.099735	0.273224			ZnuC	0.191013	0.677651
	RlmL	0.119899	0.311911			YfeW	0.100147	0.03276			RuvA	0.191314	0.854038
	YgaZ	0.120195	0.099296			RlmG	0.100392	0.106486			AscG	0.19141	0.927252
	HslR	0.120469	0.225404			PstC	0.10073	0.24094			TktB	0.191512	0.425769
	YqjA	0.120806	0.557527			RpsJ	0.100873	0.095452			YghA	0.191605	0.217496
	ProB	0.120965	0.754921			NfrA	0.100897	0.252178			UbiG	0.192377	2.24391
	QseB	0.121171	0.216839			CsrD	0.101042	0.311925			BioB	0.192866	0.538777
	NuoG	0.121415	0.174958			RpsD	0.101188	0.129021			SdaB	0.194691	0.677684
	RfC	0.12187	0.0790273			RhlB	0.101365	0.816049			YbhP	0.195341	0.313241
	ZnuA	0.121877	0.696428			AsD	0.101493	0.079513			GcvA	0.195649	1.14334
	WecC	0.121975	0.521581			CohE	0.101631	0.22055			QueF	0.195726	1.29801
	CpdB	0.122016	0.099296			CysB	0.102391	0.849515			OmpX	0.195956	0.817946
	YihD	0.122244	0.0255806			ClsA	0.10243	0.281195			MdaB	0.196091	0.772648
	SstT	0.122261	0.0896515			EfeB	0.102571	0.147932			DeF	0.196123	1.00492
	GalP	0.12289	0.0531691			YeaC	0.102924	0.020468			InaA	0.196173	0.389736
	YdhJ	0.123188	0.441996			PdhR	0.10295	0.097181			RpsP	0.196225	0.584511
	UlaR	0.123272	0.676392			TaG	0.1031	0.106215			MsrC	0.196653	1.95682
	FabZ	0.123604	0.169228			PatZ	0.103358	0.147932			YcaK	0.196655	0.260606
	MscL	0.123926	0.59748			RplR	0.103486	0.115899			RlmL	0.196904	1.04171
	YciK	0.123938	0.350925			RadD	0.103655	0.337057			AmpD	0.197223	0.475573
	YajD	0.12451	0.149714			PhoB	0.103715	0.155992			IspG	0.197905	1.21635
	NudE	0.12463	1.01797			TktA	0.104002	0.479896			YchN	0.198015	0.404431
	PrlF	0.12463	0.0658541			RfaY	0.104389	0.253936			FiS	0.198179	0.19069
	RpsB	0.124705	0.524882			SecF	0.104724	0.410226			SodB	0.198236	0.629609
	MaP	0.124908	0.615572			PdeL	0.10505	0.092616			FimB	0.198243	0.138686
	GatY	0.124993	0.0623073			UvrD	0.105638	0.327895			SufE	0.198298	0.540992
	HisB	0.125748	0.798015			NuoH	0.105778	0.057794			RfaS	0.198323	0.749253
	IcD	0.126061	0.258766			YpfH	0.105891	0.187914			RcdA	0.199241	0.253155
	NlpC	0.126108	0.0688705			DhaK	0.107771	0.029235			FldB	0.19955	0.469703
	FrR	0.126511	0.086903			ManX	0.108507	0.037633			OrN	0.199637	1.07017
	AcpP	0.126679	0.0685103			MlaA	0.109247	0.317894			PyrE	0.199763	0.556178
	ElaB	0.126699	0.083901			AroK	0.109469	0.170289			HybE	0.200038	0.090816
	YnjE	0.12706	0.301918			ZipA	0.109748	0.208219			TpX	0.200488	0.819814
	XylR	0.127253	0.351471			SgrR	0.11014	0.383902			NlpD	0.200619	1.25318
	FrE	0.127629	1.01797			SspA	0.110197	0.286737			PntA	0.200662	0.617426
	MrR	0.12853	0.220064			PanF	0.110582	0.115417			OsmC	0.200743	0.297299
	InaA	0.128687	0.157535			HflD	0.11175	0.184561			RclA	0.200861	0.73784
	EvgA	0.128758	0.358384			NuoG	0.111759	0.087891			SufC	0.202753	0.882981
	SlyB	0.128881	0.353404			YneJ	0.112367	0.231375			BepA	0.202933	1.48407
	LpxL	0.128962	0.459091			TsF	0.112677	0.298089			YehZ	0.203811	0.369948
	SeqA	0.129211	0.584277			YncD	0.112795	0.273063			YbhB	0.204397	0.66569
	AmiA	0.129329	0.56629			GalK	0.112982	0.042364			MsyB	0.205108	0.201715
	LplA	0.129399	0.215265			RlmL	0.113244	0.216402			DeoR	0.20556	0.219939
	YcdY	0.129498	0.157535			HisC	0.113627	0.350167			BioD2	0.205644	0.233487
	YbjQ	0.129729	0.205958			GlmU	0.113702	0.398924			TrxC	0.206117	0.177405
	YddM	0.12981	0.0790592			YqiA	0.114037	0.186099			ArsR	0.206346	0.26977
	XthA	0.130797	0.67838			MarA	0.114122	0.02597			UuP	0.206618	0.996923
	NuoA	0.130949	0.551844			CysM	0.114308	0.58729			TyrR	0.207371	2.01342
	OrN	0.130994	0.513361			MobB	0.114631	0.096789			DnaB	0.207824	1.07356
	ArtI	0.131535	0.0622217			RsmH	0.114868	0.256843			SurE	0.207924	0.704411
	RplS	0.131579	0.383824			TdK	0.115287	0.204248			WecB	0.2093	1.4895
	PlsC	0.131635	0.582455			RmuC	0.115658	0.224793			SlyD	0.210271	0.453455
	RplP	0.131895	0.267601			NlpD	0.117418	0.438446			ExbD	0.211441	0.455112
	NuoF	0.132037	0.169228			YneG	0.117853	0.106215			NfO	0.211572	1.41449
	RmuC	0.132046	0.303576			WaaA	0.118092	0.24852			YggE	0.211954	0.866377
	PtH	0.13255	0.487392			WaaU	0.118501	0.266176			DsbB	0.212499	0.223058
	SelU	0.13277	0.292345			RpoE	0.118628	0.499727			LivK	0.212542	0.603861
	PurU	0.132878	1.54218			ObgE	0.118962	0.117794			UdK	0.212909	0.865184
	TrxB	0.133011	1.05015			HcaR	0.120307	0.015426			YtiC	0.213181	0.302792
	RplR	0.133095	0.29599			SbcB	0.12121	0.582874			PmrD	0.213185	0.262773
	BtuC	0.13315	0.087034			NuoL	0.12153	0.054495			EfeB	0.213254	0.626707
	SodC	0.134272	0.033476			GshB	0.121846	1.36435			MoeA	0.213322	1.08527
	RatA	0.134429	0.598413			HemH	0.12212	0.478507			ComR	0.213816	0.42085
	GlnQ	0.135098	0.35023			YjaG	0.12302	0.402694			RhlB	0.214497	1.75127
	YegU	0.135339	0.2114			WecC	0.123106	0.420854			IscX	0.215248	0.183085
	UbiG	0.135369	1.59978			LpxM	0.123225	0.301545			GlsA2	0.215621	0.972572
	BamE	0.135513	0.371492			RpsC	0.123275	0.205703			BtuB	0.216814	1.30179
	YceF	0.135764	0.178437			PdxJ	0.123359	0.54891			MdtK	0.217021	0.313071
	RraB	0.135911	0.0587484			RplB	0.123899	0.214018			TsaD	0.21704	0.88018
	BioH	0.135961	0.545057			YcbZ	0.124269	0.57335			RluD	0.217079	1.20887
	YhbO	0.135966	0.0575242			UbiJ	0.124289	0.449877			YffO	0.218007	0.171045
	CrL	0.136017	0.104083			QseC	0.124818	0.24094			BdcR	0.218464	1.24188
	YncD	0.13607	0.512329			DnaT	0.124905	0.163444			QueC	0.218679	0.633247
	IlvY	0.136295	0.227904			RpsO	0.125326	0.229454			FabG	0.219403	0.953391
	LpP	0.13631	0.0790273			IlvY	0.125674	0.208219			TaM	0.219719	0.343023
	SgrR	0.136647	0.645162			OmpR	0.125778	1.07212			YdcJ	0.220135	0.385874
	UxuR	0.13684	1.31881			YdgK	0.125877	0.092922			MatP	0.220733	1.3004
	ManA	0.136924	0.710841			GlsA2	0.126132	0.34529			YejK	0.220975	0.786784
	DdlA	0.137208	1.78107			FrE	0.126144	0.618008			ArsC	0.221137	0.306433
	GlpR	0.137238	0.91694			DnaA	0.126186	0.269596			PhoU	0.221749	2.07246
	YtfP	0.137748	0.428899			HxpA	0.126205	0.233432			YnfB	0.22198	0.122938
	FlK	0.138108	0.361258			LrP	0.126451	0.273237			CpdA	0.221989	1.37831
	MenA	0.138663	0.295866			TufA	0.126452	1.1544			DhaR	0.222312	0.079726
	RsmE	0.139091	0.575692			IleS	0.126967	0.374026			MazG	0.22313	0.863494
	YfbV	0.139405	0.231211			KbaY	0.126992	0.076241			PckA	0.223245	0.56413
	UuP	0.139545	0.389998			YgeR	0.127007	1.61657			XdhB	0.223562	0.190691
	SufB	0.139553	0.73516			TopB	0.127082	0.425446			YddA	0.224352	0.229401
	OmpA	0.139643	0.715887			GltS	0.127463	0.256843			CsdA	0.224603	0.712313
	RpsK	0.139678	0.447125			RnC	0.128429	0.208624			IscR	0.225037	0.784429
	RplK	0.140501	0.294955			GutM	0.12883	0.019038			UxuR	0.225176	1.45626
	YecN	0.140763	0.2114			YdhJ	0.129055	0.50714			UbiF	0.226548	2.58001
	YhgE	0.140849	0.178696			ElbB	0.12957	0.187422			AhpC	0.226564	1.37788
	FbP	0.140962	0.948439			YqhD	0.12961	0.228418			FeoA	0.226995	0.609734
	NagB	0.14144	0.146999			GcvA	0.129811	0.383219			KdsB	0.22752	1.17277
	RplV	0.141552	0.35023			YidQ	0.130623	0.096772			AmiD	0.227886	0.975232
	YiaF	0.141668	0.614879			CrA	0.130657	0.345348			SlyB	0.228208	0.914412
	PxpB	0.142867	0.211254			PurU	0.130695	1.06013			YfhG	0.228939	0.953391
	YcjG	0.143276	0.288275			AlaS	0.131043	0.786269			PdxJ	0.229105	2.1484
	YnfE	0.143456	0.307586			AllE	0.131555	0.790713			YahJ	0.229173	1.07807
	YbgI	0.143551	0.217374			AckA	0.132007	0.225115			XylR	0.229545	1.50525
	NfuA	0.143933	0.157535			RpsH	0.132302	0.226179			GltI	0.230653	1.07488
	RplM	0.144783	0.371492			FeoB	0.132345	0.205173			CreA	0.231141	0.655576
	ArtQ	0.144877	0.498348			UspC	0.132372	0.089671			UbiD	0.23175	2.99038
	SoxR	0.14517	0.128039			ClpS	0.132498	0.132479			AroH	0.232639	1.30566
	NuoK	0.145813	0.15001			EptB	0.133043	0.426583			CmK	0.23268	0.777086
	AckA	0.145936	0.376335			TilS	0.133467	0.466782			LpxM	0.233101	1.2916
	ExbD	0.146067	0.248887			HisI	0.133611	0.476421			CsrD	0.233105	0.850891
	FdnH	0.146286	0.0977328			CysZ	0.133977	0.226544			EfP	0.233225	0.772648
	YnaI	0.146651	0.338027			RssB	0.134023	0.346123			YieH	0.234144	0.361747
	SurA	0.146894	0.48077			RplJ	0.134375	0.190542			TrpC	0.235324	0.608805
	HmP	0.14702	0.161213			LapA	0.134432	0.4181			OmpT	0.235609	1.09661
	YagU	0.14737	0.335565			PckA	0.134681	0.131365			OmpR	0.235779	1.56515
	HemB	0.147729	0.625281			PxpB	0.135029	0.144625			BetB	0.236094	0.735704
	PpnP	0.147759	0.0876424			MsrC	0.13506	0.711069			LipA	0.236149	1.23255
	RpsT	0.147873	0.107428			YcdX	0.135244	0.260746			PheT	0.236869	1.75127
	CecR	0.147928	0.237744			SstT	0.135301	0.09047			PdeL	0.237099	0.559392
	ArsR	0.148357	0.105005			FhuB	0.135459	0.204959			RssB	0.237736	1.28523
	NhaA	0.148487	0.39785			PepN	0.135611	0.204248			YcfP	0.238314	1.49268
	MurQ	0.14887	0.0658541			AmiC	0.135807	1.07481			RpsU	0.238491	0.142729
	AroP	0.148883	0.157535			YeaY	0.136353	0.184957			YciA	0.238719	1.14868
	ThrS	0.149881	0.303576			PanC	0.13639	1.5549			MlaD	0.238954	0.372985
	UbiD	0.15035	1.59608			SrlD	0.136539	0.018498			YegP	0.239019	0.404431
	PrmA	0.150366	0.303576			SlT	0.136978	1.24158			GmhB	0.241832	1.04089
	YciY	0.150719	0.225404			RfaS	0.137142	0.273237			NfuA	0.241941	0.578552
	HxpB	0.15074	1.1497			YceD	0.13721	0.212174			PnP	0.242129	1.59971
	AaeA	0.150798	0.225404			MlaD	0.13725	0.20049			UgpQ	0.242157	1.50867
	YafC	0.15131	0.217427			LigA	0.137445	0.454358			YnjE	0.242634	0.54116
	YjgH	0.151516	0.120631			YdgA	0.137568	0.404759			MutH	0.242683	0.544645
	PpA	0.152003	0.0936147			YhaK	0.137707	0.130638			DdpA	0.243522	0.179411
	PerM	0.152138	0.265286			YfgG	0.137791	0.301545			GlgX	0.243846	1.0763
	RcsF	0.1523	0.488351			GlrR	0.137875	0.652235			YfjD	0.244102	0.733678
	RnK	0.152945	0.0658541			RnR	0.137946	0.730435			IbaG	0.244202	0.321091
	RpsF	0.153021	0.26527			MdlA	0.138083	0.911475			NanM	0.244377	0.606629
	SucB	0.153285	0.0623073			TrhP	0.138163	0.216259			MnmE	0.24477	0.759517
	YeaE	0.153623	0.193826			ProA	0.138805	0.57335			AsnC	0.245107	1.49494
	RoF	0.153637	0.0806699			MazG	0.139509	0.489955			CoaD	0.245627	1.59541
	FeoB	0.153655	0.295866			TruD	0.139553	0.386672			PrlF	0.245929	0.29909
	CusR	0.154212	0.585082			YqiB	0.139861	0.719707			MqsA	0.246556	0.939152
	GpH	0.154389	0.187002			ModE	0.139911	1.00925			CusR	0.246952	1.20013
	PrfC	0.154497	0.458366			DgcP	0.140146	0.3527			ElaB	0.247041	0.312815
	RclA	0.154547	0.338901			ProB	0.140312	0.804848			YcbB	0.247246	0.581852
	RpsE	0.154661	0.300302			YfjD	0.140347	0.245744			DnaN	0.24742	1.77324
	RpsD	0.154879	0.389998			MraY	0.140519	0.24094			AgaR	0.248043	1.49317
	MoeA	0.155127	0.767215			YadG	0.14075	0.453601			YjgA	0.248126	0.428924
	CbpA	0.155196	0.516122			RbN	0.14113	0.269147			YfeR	0.250151	0.860638
	AlR	0.155279	1.31881			FrlR	0.141267	0.350167			RsmA	0.250767	2.16065
	GpsA	0.155347	0.3169			GltI	0.141535	0.351265			YncE	0.250964	0.665143
	RplT	0.155716	0.280183			PspC	0.141871	0.405304			GalR	0.251117	2.04103
	RpsM	0.155742	0.582455			RpmB	0.142225	0.294975			YajC	0.25112	1.26625
	RpsG	0.15589	0.497055			FabD	0.142242	0.479206			NlpA	0.252246	1.00574
	MurA	0.157523	0.852912			NuoF	0.142292	0.116736			YohF	0.252497	0.337369
	YidZ	0.157698	0.0887788			AroM	0.142294	0.219168			MenA	0.253815	0.817946
	GatB	0.157865	0.0586293			FucR	0.142452	0.037095			RimP	0.254495	1.06981
	AmpC	0.158644	0.52684			SecD	0.142469	0.342755			ClpP	0.256245	0.738516
	YfgG	0.158896	0.353404			GmhB	0.142586	0.323018			YceF	0.256476	0.693964
	YeaY	0.158974	0.405498			UgpB	0.142602	0.131681			NarX	0.256949	1.34671
	PntB	0.15906	0.590562			YbiB	0.142797	1.37617			TyrA	0.257047	1.32291
	MdtA	0.159595	0.449794			HemA	0.143676	0.537722			TuS	0.257469	1.57282
	MglA	0.15966	0.0306821			SdhE	0.143679	0.054759			RsmD	0.257764	1.08558
	YebC	0.16023	0.327836			YciO	0.143729	0.299894			NusB	0.257865	0.849158
	ApbE	0.160408	0.534904			Zeocin-binding protein	0.143775	0.486251			MpL	0.258016	2.26717
	PhoU	0.161571	1.31439			RpsK	0.143934	0.226179			RsmE	0.25817	1.31008
	ClpS	0.161625	0.398628			RplO	0.14394	0.228418			TrmA	0.258364	1.02872
	TruD	0.161962	0.676392			YjiR	0.144366	0.143618			RplP	0.258721	0.938864
	YgiW	0.16209	0.0817931			UgpQ	0.144503	0.499727			IspH	0.259266	1.92898
	SdhC	0.162301	0.0645144			MoG	0.144525	0.56889			DsbC	0.259616	0.908175
	IadA	0.163064	0.606692			IlvI	0.144813	0.095413			GltL	0.26182	0.466642
	EmtA	0.163222	0.409697			GarK	0.144902	0.194284			PtsN	0.261924	0.458049
	RpsO	0.163399	0.430303			YrdA	0.14504	0.118168			ExbB	0.261971	0.982081
	IspF	0.163446	0.681813			GltK	0.145298	0.315443			FrR	0.261987	0.335331
	BlC	0.163496	0.331922			MsrA	0.145333	0.151008			HisG	0.262657	0.875838
	RplB	0.163517	0.393292			FabB	0.145429	0.611503			YbgS	0.262831	0.097734
	XerD	0.164591	0.378669			RfaI	0.145437	0.311925			FolA	0.263063	1.47533
	EntS	0.165188	0.299365			YagU	0.14558	0.381839			MsrA	0.2641	0.517272
	TyrR	0.165309	1.37366			MtlD	0.145847	0.286343			YrdA	0.264243	0.534071
	YjaB	0.165389	0.218758			SecB	0.146122	0.260746			YbaA	0.264666	0.240778
	IbaG	0.165482	0.110524			DapF	0.146677	0.141342			NorR	0.26564	1.46931
	MarR	0.165801	0.133397			TalB	0.146756	0.269945			AspS	0.265981	1.71106
	PrfB	0.166284	0.499404			MalE	0.146814	0.013828			YqjC	0.266706	0.47947
	YfcA	0.166327	0.0295333			MurA	0.146966	0.72351			ProS	0.267337	1.46877
	RplA	0.166422	0.628908			SucA	0.147252	0.039839			CysB	0.267659	2.16773
	YgiC	0.166436	1.26145			PepA	0.147456	0.477021			OxyR	0.267683	1.29808
	TrhP	0.166998	0.451461			NemR	0.149031	0.187005			YbjP	0.267722	1.09485
	RpsH	0.167184	0.58637			YlaC	0.149496	0.084733			YajQ	0.267994	1.02209
	ChiA	0.167593	0.48921			RlmM	0.149676	0.49157			XerD	0.26878	1.8083
	SdaC	0.168036	0.567			YgiN	0.149704	0.20194			ProQ	0.2692	1.08641
	RplJ	0.168063	0.67838			LoN	0.150386	0.149996			HigA	0.270229	0.24133
	AnsB	0.168801	0.226861			RplK	0.150612	0.191088			HybB	0.270465	0.27805
	YgfZ	0.168859	2.27843			RpoA	0.150632	0.513376			DppA	0.270798	0.312815
	MdaB	0.168956	0.527093			DnaX	0.150875	0.597672			PabC	0.270998	1.80792
	DigH	0.169181	1.07907			HemW	0.150876	1.02214			IntF	0.271198	1.02024
	ChO	0.169794	0.451461			NagE	0.150958	0.089671			CysJ	0.271459	0.302028
	OxyR	0.169842	0.52374			YgiC	0.151039	0.495766			YgbI	0.27215	0.863812
	ParE	0.169956	0.708127			GltD	0.151175	0.149753			NfsB	0.272347	1.85207
	XylB	0.169998	0.551844			YgbI	0.151198	0.227064			LasT	0.27238	2.19526
	YbfA	0.170398	0.205958			YnjF	0.151204	0.12966			YigI	0.272509	0.951112
	ZipA	0.170438	0.537842			RluC	0.151308	0.226544			MprA	0.273211	0.55959
	EfP	0.170475	0.412894			NuoN	0.151665	0.202225			YbjD	0.273803	1.13709
	XylF	0.171124	0.327836			PheT	0.152262	0.730435			GltK	0.274689	0.775016
	HslV	0.171204	0.147934			IlvH	0.152605	0.132479			YfcD	0.274776	1.0332
	TufA	0.172019	2.03431			YghB	0.152692	0.238146			YjgR	0.274845	0.983981
	CnU	0.172266	0.186748			RarD	0.152829	0.311925			TsaB	0.27527	1.16034
	FsaB	0.172335	0.0781533			YafC	0.152846	0.195287			YfcH	0.275861	1.79701
	YbdG	0.172694	0.812072			YjbB	0.153079	0.225115			AstD	0.276052	0.180681
	SufC	0.172816	0.594048			YojI	0.153226	0.287647			SecE	0.276466	0.954187
	RplN	0.173179	1.03249			BdcR	0.153494	0.476421			MngR	0.27699	1.77138
	RbsD	0.173213	0.0992631			EdA	0.154064	0.315443			RatA	0.277204	1.97284
	GcvR	0.173266	0.128954			RecF	0.154318	0.325499			GlgP	0.278519	1.00498
	YjiR	0.173792	0.159357			YjiE	0.154464	0.19949			TrmJ	0.279512	1.04351
	EpmC	0.174583	0.313318			FabA	0.15468	0.590295			Zeocin-binding protein	0.279572	1.2261
	GpR	0.174757	0.306708			CrP	0.154715	0.30351			PgL	0.280201	0.692894
	YhhX	0.174796	0.35023			YgdG	0.155096	0.422598			YagF	0.280946	0.177361
	YdcL	0.17491	0.412894			MenA	0.155208	0.262166			GabT	0.281371	0.25162
	RpoE	0.174984	0.622369			YhgN	0.156183	0.209175			YjiN	0.281383	0.703982
	SspA	0.174984	0.979949			BolA	0.156484	0.323698			FumB	0.28159	0.755111
	AscG	0.175059	0.383923			YafP	0.157297	0.369126			NrdD	0.28173	0.455112
	YciB	0.175142	0.446732			MnmG	0.157384	0.309943			RseB	0.281858	1.91375
	YoaE	0.17583	0.273737			YagH	0.157491	0.147932			NanK	0.282719	0.11341
	YhbW	0.176191	0.522024			DecR	0.157607	0.476421			DicA	0.283098	1.04695
	BetB	0.176219	0.551844			TehB	0.157609	1.06013			FrmR	0.283741	0.252282
	AnmK	0.177684	0.360987			HslV	0.158133	0.106215			YdjH	0.283805	0.121856
	MlaC	0.178112	0.348882			GlpG	0.158737	0.48543			YebG	0.283811	0.168718
	YcjX	0.178858	0.099296			RplE	0.15895	0.300603			YfeX	0.284464	1.64214
	GadE	0.178952	0.0531691			FtnA	0.159338	0.479896			SelA	0.284566	1.92278
	MoaE	0.180158	0.157535			UacR	0.159398	0.054495			YqhC	0.28498	2.42556
	RecA	0.1804	1.61527			SapD	0.159522	0.583779			FadR	0.284988	1.65961
	YbeF	0.180494	0.0677852			DppD	0.159563	0.151008			OpgE	0.285536	1.07488
	PtsH	0.180593	0.187717			MlaE	0.160092	1.00925			YceH	0.28586	0.94433
	AhpF	0.180845	1.37918			AgaV	0.160295	0.054495			ZapC	0.286292	0.109719
	MepS	0.180963	0.101236			FdhD	0.160297	0.526868			TrxA	0.286644	0.110396
	YahJ	0.181067	0.754921			MalT	0.160725	0.09047			AroL	0.287061	0.908359
	TreR	0.182401	0.168906			MglB	0.160812	0.030955			PflA	0.287362	0.891878
	DuT	0.182451	0.344218			LldD	0.161549	0.015356			RsmB	0.287571	1.25045
	FtnA	0.182638	0.580417			PdxK	0.161988	0.590295			YpfH	0.288212	1.08942
	YdgA	0.182795	0.667942			MlaF	0.162043	0.549151			EntC	0.28827	0.794792
	PspC	0.183092	0.431369			MurD	0.162407	0.974988			PlsC	0.288936	1.68765
	UspD	0.1831	0.161213			YceF	0.162741	0.226544			LrP	0.289048	1.55063
	YghJ	0.18317	0.242511			RpsI	0.162773	0.227991			SodC	0.289298	0.184509
	TsF	0.183313	0.685997			YeiH	0.164269	0.187005			CysN	0.28961	0.208471
	RpsI	0.184207	0.524882			ComR	0.165613	0.219257			YedP	0.289722	0.427178
	NdH	0.185041	0.517429			FiU	0.165851	0.234039			TehB	0.289763	2.09806
	YcfP	0.185156	0.73465			OsmB	0.166023	0.094126			FrdB	0.289923	0.787229
	PntA	0.185586	0.632222			PepB	0.166701	1.33967			YdhQ	0.29018	1.56862
	IspH	0.18564	0.834158			YidD	0.167288	0.178902			ModE	0.291934	1.36977
	PmrD	0.185823	0.105005			YhbS	0.167689	0.346123			HxpB	0.291992	1.93318
	IscA	0.186056	0.169228			RbsR	0.167904	0.077847			SoxS	0.292008	0.271994
	YfhG	0.186455	0.537842			RecN	0.168175	0.476421			YdhJ	0.292159	1.34958
	RnD	0.18674	0.925125			FieF	0.168777	0.462129			RpsA	0.292252	1.47905
	QseC	0.186777	0.395101			YbcH	0.169568	0.1668			EdA	0.292659	1.11502
	YggL	0.186907	0.300691			YfiE	0.169755	0.168782			RpsS	0.292995	0.833193
	RpsC	0.187212	0.550356			RplU	0.170386	0.257837			KdgK	0.293413	1.77747
	RimP	0.187589	0.781188			PheS	0.170599	0.422801			RplQ	0.293714	1.30188
	WecB	0.188204	0.884667			HxpB	0.170809	0.811988			YggN	0.29393	0.447222
	FabA	0.188281	0.807456			RecR	0.170983	0.664982			AlaS	0.294212	2.09806
	RplO	0.188394	0.583772			DmlA	0.1713	0.520082			YciB	0.294524	1.00377
	NuoC	0.188857	0.328392			UidA	0.171322	0.051896			ArgR	0.294973	0.944215
	GrxC	0.189202	0.0645008			NudE	0.171899	1.07481			CysQ	0.295397	1.95517
	RplU	0.189731	0.551844			AhpF	0.171912	0.876294			EutM	0.29552	0.442135
	IbpA	0.189732	0.0297963			LpxH	0.172008	0.256843			YgfM	0.295874	0.200334
	HigA	0.190021	0.0729949			PgM	0.172689	1.55316			YjaG	0.296458	1.57192
	ArgR	0.190371	0.583772			XylF	0.172732	0.350733			BioH	0.297305	1.67064
	ClpP	0.190456	0.248648			RraA	0.17277	0.233909			YgdR	0.297932	0.45012
	YbeD	0.190818	0.119946			FecI	0.172812	0.205173			YeiR	0.298233	1.60875
	YggN	0.191181	0.188166			KduI	0.173214	0.148955			RsuA	0.298389	1.31074
	YeiR	0.191196	1.15099			DnaK	0.173262	0.108704			RssA	0.298543	1.31908
[truncated: 530 more rows]

## Sheet: 2a
	Impact of fusA mutations on translocation rate
EF-G variant	wt		G117C		R371L		F593C		F593L		F605I		A608E		A608V		P610L		P610Q		T674A		A678V		Y680C
	Mean	SD	Mean	SD	Mean	SD	Mean	SD	Mean	SD	Mean	SD	Mean	SD	Mean	SD	Mean	SD	Mean	SD	Mean	SD	Mean	SD	Mean	SD
Translocation rate, s-1	12.8	2.539	3.458	0.9455	6.184	1.319	6.299	1.335	6.082	2.107	9.524	2.256	7.294	2.117	5.962	2.218	3.189	0.6653	6.395	1.184	7.202	0.5961	6.623	1.118	8.549	1.137
	Translocation rate, s-1
EF-G variant	avg	sd	Rep1	Rep2	Rep3	Rep4	Rep5	Rep6	Rep7	Rep8	Rep9
wt no AGA	12.8	2.5389	10.73	11.941	10.604	14.178	16.547
G117C	3.4582	0.945541	3.079	2.904	2.498	3.952	4.858
R371L	6.1835	1.31858	7.231	4.872	8.403	4.451	6.662	6.765	5.675	5.409
F593C	6.29911	1.3346	7.372	6.743	7.093	6.747	7.728	5.928	3.811	6.822	4.448
F593L	6.0824	2.10745	6.768	8.596	6.81	2.949	5.289
F605I	9.524	2.25648	10.494	7.595	12.715	11.216	7.354	6.831	10.463
A608E	7.29367	2.11663	8.193	11.001	7.073	5.5	6.779	5.216
A608V	5.962	2.21816	7.579	4.526	4.116	9.811	7.061	4.433	4.208
P610L	3.18857	0.665257	2.532	4.325	3.084	3.061	2.375	3.267	3.676
P610Q	6.3948	1.18371	4.421	6.823	6.742	7.58	6.408
T674A	7.20217	0.596057	7.359	6.571	8.09	6.739	7.645	6.809
A678V	6.62317	1.11753	7.214	4.654	6.224	6.537	7.316	7.794
Y680C	8.5485	1.13705	7.7	10.687	8.804	7.764	8.485	7.851

## Sheet: 2b
Figure 2b, time course for WT EFG at 0 µM Apr											1	0s
											2	20s
											3	40s
											4	60s
											5	80s
											6	100s
											7	120s
											8	150s
											9	180s
											10	210s
											11	240s
											12	300s
											13	360s
											14	480s
											15	600s
											16	900s
											17	1200s
											18	1800s
											19	2400s
Figure 2b, time course for WT EFG at 1 µM Apr											1	0s
											2	20s
											3	40s
											4	60s
											5	80s
											6	100s
											7	120s
											8	150s
											9	180s
											10	210s
											11	240s
											12	300s
											13	360s
											14	480s
											15	600s
											16	900s
											17	1200s
											18	1800s
											19	2400s		lanes 20-23 contain unrelated nascent chains (n-terminal part of HemK up to 112 aa)
Figure 2b, time course for EFG P610L at 0 µM Apr											1	0s
											2	20s
											3	40s
											4	60s
											5	80s
											6	100s
											7	120s
											8	150s
											9	180s
											10	210s
											11	240s
											12	300s
											13	360s
											14	480s
											15	600s
											16	900s
											17	1200s
											18	1800s
											19	2400s
Figure 2b, time course for EFG P610L at 1 µM Apr											1	0s
											2	20s
											3	40s
											4	60s
											5	80s
											6	100s
											7	120s
											8	150s
											9	180s
											10	210s
											11	240s
											12	300s
											13	360s
											14	480s
											15	600s
											16	900s
											17	1200s
											18	1800s
											19	2400s

## Sheet: 2c
	Impact of fusA mutations on translation yield of SlyD
	wt			F593L			A608E			P610L
Apr, µM	Rep1	Rep2	Rep3	Rep1	Rep2	Rep3	Rep1	Rep2	Rep3	Rep1	Rep2	Rep3
0.01	58814920	37862400	43716140	48420000	32536790	44615480	39907200	38731750	46663340	56657280	42560060	40567360
0.1	45122840	35892000	42933220	45746310	34908180	38507070	47620680	33021540	37248840	47882270	36617100	41398110
1	32774770	28057110	26444230	31692320	24604590	28360500	35054910	27244020	27476140	35623520	26196770	28544120
10	23238320	16552050	18472960	3162134	2126460	3262666	14559890	11557070	11080540	6693527	5049277	5154072
50	18706300	15116250	15228010	19113	656894	644694	4351263	2644747	2333577	620360	525819	1351616
100	17040510	16600710	12112800	29785	684879	339073	2519374	1188637	1230274	522293	452105	1421724

## Sheet: 2d
Impact of fusA mutations on translocation rate reduction
Left panel: Apramycin (250µM)
	wt		G117C		371L		F593C		F593L		F605I			A608E		A608V		P610L		P610Q		674A		678V		680C
	Mean	SD	Mean	SD	Mean	SD	Mean	SD	Mean	SD	Mean		SD	Mean	SD	Mean	SD	Mean	SD	Mean	SD	Mean	SD	Mean	SD	Mean	SD
Rate reduction, fold	23.81	9.21	26.2	8	17.34	4.83	105.76	36.92	285.67	106.48	60.05		24.62	92.99	59.69	57	29.76	92.17	20.53	53.29	15.17	22.37	10.17	113.21	38.27	54.98	22.41
Right panel: Kanamycin (250µM)
	wt		G117C		371L		F593C		F593L		F605I			A608E		A608V		P610L		P610Q		674A		678V		680C
	Mean	SD	Mean	SD	Mean	SD	Mean	SD	Mean	SD	Mean		SD	Mean	SD	Mean	SD	Mean	SD	Mean	SD	Mean	SD	Mean	SD	Mean	SD
Rate reduction, fold	16.06	3.54	30.79	13	25.61	6.69	54.3	24.02	156.75	55.01	34.91		10.51	69.47	22.86	22.19	8.9	69.98	29.02	41.07	15.93	17.89	4.87	49.39	27.47	17.97	4.5
Rate reductions are based on the mean translocations rates in the presence of AGA (see below) and the mean translocation rates in the absence of AGAs (see Figure 2A)
	Translocation rate, s-1 Apramycin													Translocation rate, s-1 Kanamycin
EF-G variant	avg	sd	Rep1	Rep2	Rep3	Rep4	Rep5	Rep6	Rep7	Rep8	Rep9	Rep10	EF-G variant	avg	sd	Rep1	Rep2	Rep3	Rep4	Rep5	Rep6	Rep7	Rep8	Rep9	Rep10
wt no AGA	0.537667	0.178548	0.24	0.675	0.581	0.464	0.748	0.518					wt no AGA	0.796857	0.0766234	0.737	0.793	0.941	0.772	0.817	0.7	0.818
G117C	0.132	0.0179889	0.142	0.129	0.154	0.107	0.116	0.144					G117C	0.112333	0.0361423	0.163	0.116	0.08	0.141	0.107	0.067
R371L	0.356667	0.0638462	0.424	0.297	0.349								R371L	0.2415	0.0364025	0.201	0.269	0.297	0.191	0.254	0.233	0.266	0.221
F593C	0.0595556	0.0165236	0.042	0.055	0.05	0.066	0.069	0.097	0.059	0.047	0.051		F593C	0.116	0.0450296	0.104	0.096	0.056	0.073	0.161	0.168	0.154
F593L	0.0212857	0.0029277	0.022	0.018	0.022	0.024	0.017	0.025	0.021				F593L	0.0388	0.00216795	0.04	0.036	0.04	0.041	0.037
F605I	0.1586	0.0530594	0.252	0.131	0.133	0.151	0.126						F605I	0.2728	0.0507169	0.22	0.321	0.219	0.319	0.285
A608E	0.0784444	0.0449141	0.196	0.072	0.074	0.076	0.061	0.06	0.055	0.061	0.051		A608E	0.105	0.0162972	0.104	0.109	0.12	0.124	0.082	0.091
A608V	0.1046	0.0383249	0.145	0.088	0.146	0.08	0.064						A608V	0.268714	0.0403266	0.285	0.283	0.28	0.267	0.234	0.203	0.329
P610L	0.0346	0.00270185	0.036	0.03	0.035	0.035	0.037						P610L	0.0455714	0.0163285	0.074	0.04	0.05	0.044	0.019	0.05	0.042
P610Q	0.12	0.0259519	0.106	0.1	0.099	0.139	0.156						P610Q	0.155714	0.0530525	0.162	0.127	0.245	0.093	0.104	0.167	0.192
T674A	0.322	0.143951	0.238	0.37	0.173	0.504	0.463	0.184					T674A	0.4026	0.104316	0.39	0.233	0.504	0.42	0.466
A678V	0.0585	0.0171298	0.043	0.058	0.036	0.065	0.072	0.064	0.043	0.087			A678V	0.1341	0.0710797	0.087	0.188	0.217	0.083	0.228	0.227	0.061	0.073	0.098	0.079
Y680C	0.1555	0.0599282	0.19	0.146	0.126	0.132	0.112	0.096	0.264	0.074	0.221	0.194	Y680C	0.475833	0.10097	0.478	0.415	0.67	0.429	0.39	0.473

## Sheet: 3e
	Cryo-EM particle distribution (%)
		P610L	wt
	C	88.9436	88.4823
	H	1.08347	1.42721
	H-EF-G	9.97291	5.49904
	Chi-EF-G	not detected	4.59144

## Sheet: 4a
	Impact of fusA mutations on cell growth under Apr treatment
	OD600 values
	treatment time, min	wt no Apr	wt 16µM Apr	F593L no Apr	F593L 16µM Apr		treatment time, min	wt no Apr	wt 16µM Apr	A608E no Apr	A608E 16µM Apr		treatment time, min	wt no Apr	wt 16µM Apr	P610L no Apr	P610L 16µM Apr
	0	0.21	0.22	0.23	0.23		0	0.22	0.22	0.22	0.22		0	0.23	0.25	0.22	0.24
	20	0.41	0.4	0.41	0.43		20	0.42	0.4	0.39	0.38		20	0.39	0.44	0.34	0.35
	40	0.68	0.6	0.6	0.6		40	0.62	0.6	0.64	0.58		40	0.62	0.66	0.51	0.51
	60	1.1	0.8	1.1	1.1		60	1	1	1	0.9		60	0.9	0.9	0.64	0.65
	80	1.6	0.8	1.4	1.3		80	1.5	1.1	1.4	1.3		80	1.4	1	0.98	1.02
	100	2.1	0.8	2	1.9		100	2.3	1.2	1.9	1.5		100	2.2	1	1.5	1.5
	120	2.4	0.8	2.5	2.2		120	2.9	1.2	2.2	1.9		120	3	1	1.9	2
	145	3	0.74	2.9	2.4		140	3.6	1.2	2.6	2.1		140	3.7	1	2.5	2.4
	160	3.5	0.74	3.4	2.9		160	4	1.3	3.1	2.4		160	4.5	1	3	2.8
	180	4.1	0.7	3.8	3.3		180	4.7	1.3	3.6	2.8		180	5.1	1	3.6	3.3
	200	4.4	0.7	4.4	3.6		200	5.3	1.3	3.9	3.1		200	5.4	1	4.2	3.8
	Left panel						middle panel						Right panel

## Sheet: 4b
	Impact of fusA mutations on proteome integrity under Apr treatment
	Left panel: Error frequencies
		wt no Apr			wt 16 µM Apr			F593L no Apr			F593L 16 µM Apr
	Treatment time, min	Rep 1	Rep 2	Rep 3	Rep 1	Rep 2	Rep 3	Rep 1	Rep 2	Rep 3	Rep 1	Rep 2	Rep 3
	0	2.65433e-05	2.35056e-05	1.71935e-05	2.25428e-05	2.68151e-05	1.6197e-05	2.91166e-05	2.92967e-05	1.88585e-05	2.50106e-05	2.59544e-05	1.95893e-05
	60	2.23265e-05	2.25537e-05	1.65329e-05	0.000636501	0.000614047	0.00060778	2.07444e-05	2.30479e-05	2.0745e-05	6.62751e-05	6.19499e-05	4.69439e-05
	120	1.57632e-05	1.79491e-05	1.34395e-05	0.000600442	0.000589068	0.000622797	1.84947e-05	1.76412e-05	1.30678e-05	0.000112745	0.000111463	7.89817e-05
	180	1.63714e-05	1.51418e-05	1.03105e-05	0.000583936	0.000568397	0.000578574	1.67032e-05	1.37348e-05	1.30271e-05		0.000124287	0.000102476
	Middle panel: Error frequencies
		wt no Apr			wt 16 µM Apr			A608E no Apr			A608E 16 µM Apr
	Treatment time, min	Rep 1	Rep 2	Rep 3	Rep 1	Rep 2	Rep 3	Rep 1	Rep 2	Rep 3	Rep 1	Rep 2	Rep 3
	0	1.54661e-05	1.41101e-05	1.45309e-05	1.94199e-05	2.22583e-05	1.97413e-05	1.91898e-05	1.57773e-05	1.61643e-05	1.86068e-05	1.59979e-05	1.63822e-05
	60	1.66185e-05	1.77386e-05	1.68098e-05	0.000471114	0.000503567	0.000473641	1.95147e-05	1.80786e-05	2.08812e-05	6.29388e-05	6.73626e-05	6.65904e-05
	120	1.90746e-05	1.61217e-05	2.03416e-05	0.00044442	0.000456326	0.000446956	2.02202e-05	2.00755e-05	1.83111e-05	8.77932e-05	8.86959e-05	8.58298e-05
	180	1.55879e-05	1.51389e-05	1.6246e-05	0.000474736	0.00046635	0.000445399	1.69645e-05	2.0423e-05	2.06473e-05	3.69499e-05	3.49849e-05	3.50833e-05
	Right panel: Error frequencies
		wt no Apr			wt 16 µM Apr			P610L no Apr			P610L 16 µM Apr
	Treatment time, min	Rep 1	Rep 2	Rep 3	Rep 1	Rep 2	Rep 3	Rep 1	Rep 2	Rep 3	Rep 1	Rep 2	Rep 3
	0	1.17746e-05	1.55599e-05	1.62859e-05	2.07801e-05	2.27437e-05	2.0841e-05	1.74061e-05	1.75518e-05	1.79557e-05	2.02275e-05	1.80291e-05	1.879e-05
	60	1.43342e-05	1.51036e-05	1.67432e-05	0.000433836	0.000440229	0.000427805	1.68688e-05	1.91279e-05	2.36272e-05	3.63833e-05	3.36872e-05	3.52379e-05
	120	1.41776e-05	1.80798e-05	1.88266e-05	0.000477428	0.00051216	0.000501483	1.87808e-05	1.71992e-05	2.09407e-05	6.22033e-05	6.60787e-05	6.64445e-05
	180	1.77244e-05	1.90354e-05	2.26351e-05	0.00044901	0.000459437	0.000460987	1.86382e-05	1.98902e-05	1.82355e-05	8.54044e-05	8.47569e-05	8.23529e-05

[truncated: 29 more sheets: 4c, 5a, 5b, 5c, 5d, 5e, 5f, 6b, 6c, 6e, 6f, S1d, S3a, S3c, S3d, S4a, S4b, S4c, S4d, S4e …]
